# Supplementary material for: Transcriptional insights into Chlorella sp. ABC-001: a comparative study of carbon fixation and lipid synthesis under different CO2 conditions
Source: Biotechnol Biofuels Bioprod. 2023 Jul 15;16:113. doi: 10.1186/s13068-023-02358-4 (PMC10350272; doi:10.1186/s13068-023-02358-4)
Supplement: Supplementary file 2 — Additional file 2: Transcription levels of unigenes and DEGs. [file 13068_2023_2358_MOESM2_ESM.xlsx]

## Sheet: Whole_gene_expression
	Rawcounts																		Normalization																		Log2FoldChange							Anntation_phytozome
Gene id	A1d_1	A1d_2	A1d_3	.A3d_1	A3d_2	A3d_3	A7d_1	A7d_2	A7d_3	C1d_1	C1d_2	C1d_3	C3d_1	C3d_2	C3d_3	C7d_1	C7d_2	C7d_3	A1d_1	A1d_2	A1d_3	A3d_1	A3d_2	A3d_3	A7d_1	A7d_2	A7d_3	C1d_1	C1d_2	C1d_3	C3d_1	C3d_2	C3d_3	C7d_1	C7d_2	C7d_3	A3d_vs_A1d	C3d_vs_C1d	A7d_vs_A1d	C7d_vs_C1d	C1d_vs_A1d	C3d_vs_A3d	C7d_vs_A7d	E-value	Identity	Database gene ID	Species	TAIR gene ID	TAIRsymbol
Csorokiniana1SL000173t0002	1509378	767422	815321	542481	252135	892550	71918	79721	61875	843786	995269	684515	549045	266254	247757	454665	345433	719490	2074429	606553	1122020	531947	281960	1015728	103406	94648	83878	1157223	1405173	866249	528113	146036	281835	233478	258850	629904	-1.05558	-1.84258	-3.75372	-1.61127	-0.1495	-0.936498	1.99295	1e-22	58.42	Medtr5g051150.1	M.truncatula
Csorokiniana1SL017157t0001	1191379	534289	564008	445155	210833	666099	39274	47388	38893	556081	662566	471016	349776	173608	155690	267010	221095	421614	1637734	422240	776153	436487	235822	758158	56460	56274	52717	762527	935428	596040	336571	95255	177113	137154	165599	369332	-0.987436	-1.91349	-4.09945	-1.77115	-0.30606	-1.23212	2.02224	5e-12	82.14	Glyma.13G023600.1.p	G.max
Csorokiniana1SL000033t0039	1148009	756218	610102	980163	672965	465016	752800	674329	391069	771567	712575	636320	446333	581489	871007	514200	620294	404309	1578263	597676	839597	961124	752615	529265	1082512	800548	530160	1058166	1006048	805245	429327	318931	990796	264038	464860	353947	-0.426983	-0.722477	-0.321455	-1.40595	-0.0716356	-0.36713	-1.15613	6e-34	54.1	Medtr5g080940.1	M.truncatula
Csorokiniana1SL017158t0001	793981	408602	408137	321952	158759	482597	32498	40338	30743	409384	472240	345148	266461	142125	123368	218137	168831	326308	1089876	323000	561689	315736	177469	549054	46739	47882	41684	561616	666762	436822	256126	77918	140324	111962	126647	285269	-0.921821	-1.81162	-3.85663	-1.66839	-0.245839	-1.13563	1.9424	2e-15	82.14	Glyma.13G023600.1.p	G.max
Csorokiniana1SL000207t0001	703947	621050	688995	299981	169991	488987	14071	13854	7279	839932	897640	646825	421667	230361	74466	613391	406179	713903	967827	490840	948175	294136	190104	556424	20233	16447	9868	1151941	1267340	818558	405744	126417	84710	315115	304195	625577	-1.20964	-2.39199	-5.69229	-1.37902	0.42789	-0.754463	4.74116
Csorokiniana1SL017156t0001	203798	204244	218035	108838	70756	151437	24275	23557	10282	269034	275804	205695	132291	89501	56853	171389	116602	197765	280318	161395	300041	106714	79159	172396	34905	27967	13939	368888	389382	260285	127341	49118	64675	88048	87325	173340	-1.0499	-2.07862	-3.27157	-1.54641	0.457511	-0.571208	2.18267
Csorokiniana1SL000206t0001	200885	195009	225352	133815	81401	173733	17229	17988	13331	296992	312650	224789	88948	67472	74876	81359	62579	79769	276419	154087	310103	131197	91067	197824	24774	21357	18070	407168	441392	284433	85638	37021	85174	41806	46848	69945	-0.818025	-2.44664	-3.52805	-2.83669	0.613354	-1.01526	1.30472	1e-13	43.52	Glyma.13G019900.1.p	G.max
Csorokiniana1SL000205t0001	192615	249486	224969	260278	146561	152116	49596	47038	31137	331100	289826	235310	106999	149564	206266	87282	78092	69041	265092	197148	309574	255214	163928	173246	71324	55838	42211	453940	409166	297745	102980	82028	234630	44825	58513	60474	-0.381708	-1.46797	-2.18805	-2.82507	0.588859	-0.497399	-0.0481698
Csorokiniana1SL000201t0001	156291	22966	39694	19565	16228	48443	29170	24830	10626	25279	41016	30727	12078	14070	25926	10000	10826	8062	214661	18154	54627	19186	18142	55114	41956	29469	14406	34677	57910	38888	11613	7713	29490	5134	8116	7052	-1.63665	-1.42938	-1.74369	-2.69515	-1.12848	-0.921212	-2.07994	3e-31	79.41	Carubv10007708m	C.rubella
Csorokiniana1SL016268t0001	116453	35501	33615	29392	23369	35918	18984	18568	9077	33554	38387	34105	18887	19495	25216	20077	20595	18503	159909	28066	46262	28825	26114	40857	27296	22045	12306	46030	54198	43164	18150	10687	28683	10304	15448	16177	-1.28993	-1.31781	-1.92586	-1.77394	-0.70801	-0.735894	-0.556096	2e-18	61.73	165980	M.pusilla
Csorokiniana1SL000204t0001	111082	101050	110235	43864	27929	71910	9608	9104	2622	131479	140888	101243	70704	39422	12626	100781	65013	122988	152872	79840	151692	43005	31259	81884	13815	10809	3554	180247	198902	128105	68084	21643	14363	51789	48658	107857	-1.29971	-2.28488	-3.76995	-1.28402	0.400085	-0.585081	2.88602	9e-11	53.33	Glyma.13G014500.1.p	G.max
Csorokiniana1SL000125t0014	103714	64872	53353	109451	117264	282069	38853	61035	296102	46589	37263	33082	379944	102007	116193	69447	79163	135891	142528	51276	73424	107328	131131	320996	55874	72454	401428	63899	52610	41866	365419	55934	132169	35644	59367	118899	1.06596	1.80531	0.987261	0.433666	-0.754734	-0.0153843	-1.30833	0	66.24	ATMG00513.1	A.thaliana	ATMG00513	-
Csorokiniana1SL000171t0001	99267	23878	43557	9637	5189	86236	2286	2696	1710	24371	41261	28533	24017	5295	5425	5493	5170	13702	136478	18872	59941	9450	5801	98147	3287	3200	2318	33425	58254	36107	23100	2903	6171	2820	3876	11993	-0.924895	-1.9898	-4.61176	-2.77348	-0.75256	-1.81746	1.08571
Csorokiniana1SL000198t0001	97185	40139	55326	24882	15859	47447	31007	30559	13202	44770	67740	41733	25314	19597	30880	22433	20999	26456	133596	31726	76138	24399	17736	53999	44582	36282	17896	61402	95639	52812	24349	10748	35127	11519	15738	23165	-1.32866	-1.57936	-1.28977	-2.05728	-0.202399	-0.453099	-0.969909	1e-32	64.65	Medtr5g051130.1	M.truncatula
Csorokiniana1SL000172t0001	73723	64461	56673	52819	31491	54661	16422	16465	9885	69797	65085	52572	40753	36302	41977	39466	31060	49483	101474	50934	77985	51790	35223	62264	23615	19547	13400	95690	91884	66520	39250	19916	47749	20280	23255	43408	-0.626106	-1.24889	-2.0262	-1.54722	0.141269	-0.48152	0.620253	4e-29	78.95	Glyma.13G015000.1.p	G.max
Csorokiniana1SL017130t0001	69015	63253	49048	81552	53209	28043	68922	65171	29465	60914	57437	49861	31247	45636	72444	41779	47654	30465	94971	49982	67494	79961	59530	31934	99124	77356	39947	83520	81088	63090	30081	25034	82406	21462	35688	26702	-0.309525	-0.727471	0.0267725	-1.44119	0.100017	-0.317929	-1.36795	8e-33	85.71	Glyma.13G022700.1.p	G.max
Csorokiniana1SL000175t0002	68478	40870	44096	20517	13312	52811	11084	11576	5591	44201	51826	35598	31739	17761	20876	24499	17968	36444	93950	32316	60689	20121	14880	60051	15934	13744	7579	60657	73177	45058	30480	9735	23747	12566	13489	31815	-0.975887	-1.4838	-2.32709	-1.62821	-0.0636009	-0.571518	0.63528	2e-22	55.56	evm.model.supercontig_978.2	C.papaya
Csorokiniana1SL000195t0001	64188	27197	31526	14971	8071	40732	7859	8134	3760	29747	36433	24699	21618	10934	12576	17222	12629	26277	88036	21506	43390	14683	9021	46310	11298	9658	5097	40824	51442	31263	20756	5992	14306	8832	9482	22935	-1.12719	-1.58924	-2.55332	-1.58241	-0.30803	-0.770083	0.662884	5e-19	57.94	Glyma13g11910.1	G.max
Csorokiniana1SL000197t0001	61257	29917	22538	25620	13646	17222	8587	8727	6628	30814	28418	23952	14711	16743	20242	17773	19984	14695	84094	23649	31017	25125	15251	19590	12349	10358	8986	42267	40122	30313	14139	9178	23024	9122	14989	12851	-1.21038	-1.28214	-2.13032	-1.60841	-0.300079	-0.37184	0.221822	9e-23	62.79	165980	M.pusilla
Csorokiniana1SL000203t0001	60053	86012	66030	90968	45626	33947	45825	44052	17951	99793	78524	66654	46383	64633	81163	71412	57070	66409	82585	67954	90862	89180	51074	38653	65891	52301	24331	136800	110858	84338	44680	35498	92339	36709	42695	58267	-0.432223	-0.944424	-0.760243	-1.26995	0.459737	-0.0524644	-0.0499714	1e-35	90.91	Glyma.13G019900.1.p	G.max
Csorokiniana1SL000177t0002	54980	19503	26074	20608	15041	42943	42880	42342	14356	20316	25615	19584	16404	16408	35721	9727	11005	11070	75541	15418	35883	20211	16808	48861	61661	50266	19463	27870	36165	24784	15770	8994	40631	4992	8253	9684	-0.562642	-0.44172	0.0508222	-1.95369	-0.514078	-0.393157	-2.51859	3e-24	44.3	Glyma.13G012500.1.p	G.max
Csorokiniana1SL000103t0003	48338	97863	64139	160100	101297	24303	111731	99824	61606	91822	61282	67413	53250	73074	111159	33126	38864	31884	66408	77356	88267	156999	113258	27654	160665	118507	83516	125948	86522	85314	51204	40070	126444	17006	29133	27899	0.360558	-0.451806	0.644409	-2.00792	0.359947	-0.452417	-2.29238	3e-20	51.22	Thecc1EG046411t1	T.cacao
Csorokiniana1SL000165t0001	41168	152755	100288	315084	177416	32039	280266	242052	140285	157437	98004	109336	103314	167533	272705	67197	81116	64624	56584	120730	138012	308965	198403	36462	403003	287369	190176	215918	138367	138362	99367	91884	310210	34504	60790	56567	0.786308	0.0255785	1.48155	-1.69781	0.643709	-0.117021	-2.53565	2e-26	57.66	Migut.D01397.1.p	M.guttatus
Csorokiniana1SL000160t0001	32726	76991	51101	101320	58897	15369	55782	52906	30554	74951	50417	55289	30287	44354	61337	21944	24256	17711	44973	60854	70324	99352	65875	17491	80212	62809	41419	102802	71182	69969	29136	24323	69770	11268	18173	15506	0.0528044	-0.985265	0.0663359	-2.44031	0.469782	-0.568287	-2.03686	8e-26	71.64	Medtr4g006070.1	M.truncatula
Csorokiniana1SL000102t0001	32016	38627	30609	50144	28601	9863	19322	17976	12793	38258	27404	27842	11246	16042	23138	5393	6477	5509	44003	30528	42123	49169	31987	11225	27783	21342	17342	52465	38690	35233	10816	8799	26320	2769	4854	4822	-0.336559	-1.46021	-0.811497	-3.3442	0.115638	-1.00801	-2.41706	2e-18	61.18	Migut.D01397.1.p	M.guttatus
Csorokiniana1SL017146t0001	30722	44167	36922	51066	32002	39761	14691	25861	72816	45455	41729	27111	139758	113779	100117	112894	104907	135733	42140	34927	50816	50089	35742	45203	21138	30678	98762	62386	58920	34316	134170	62304	113862	57896	78793	118494	0.0351157	0.995779	0.235692	0.713478	0.28323	1.24389	0.761017
Csorokiniana1SL016517t0001	30007	9006	13413	6830	6867	17450	17770	15395	6421	9468	14866	11306	4128	7672	15309	5210	6119	3314	41172	7121	18460	6698	7675	19839	25557	18273	8706	12992	20990	14310	3965	4205	17413	2674	4590	2896	-0.964326	-0.916521	-0.34555	-2.24885	-0.467078	-0.419272	-2.37038	7e-33	93.44	Medtr7g031850.1	M.truncatula
Csorokiniana1SL023965t0001	29612	17226	17756	11582	6723	18899	5398	5522	2740	18517	20902	14496	13046	8578	11183	11118	8249	15576	40650	13618	24436	11357	7519	21501	7759	6558	3714	25403	29512	18346	12538	4706	12722	5705	6188	13608	-0.962881	-1.28969	-2.12595	-1.5225	-0.103398	-0.430212	0.500056	5e-18	73.58	Sb1506s002010.1	S.bicolor
Csorokiniana1SL000202t0001	28844	11450	13150	7275	4632	10644	7733	7298	3838	13752	17967	11468	5166	5916	9690	6003	6910	5411	39642	9051	18097	7133	5180	12112	11118	8665	5202	18865	25368	14514	4966	3245	11023	3082	5181	4733	-1.45129	-1.61085	-1.41859	-2.17652	-0.185143	-0.344706	-0.94307	2e-12	82.76	Migut.C00302.1.p	M.guttatus
Csorokiniana1SL017127t0001	26031	46432	37222	49341	31726	39332	12112	21697	54496	45455	38881	28436	121513	103829	80283	89143	80944	101622	35827	36684	51219	48371	35514	44795	17407	25775	73844	62305	54889	35979	117067	57021	91342	45824	60544	89179	0.0565963	0.793165	-0.0803618	0.352353	0.307978	1.04455	0.740693
Csorokiniana1SL000178t0001	24818	8328	14682	4516	3223	21107	7294	7169	2506	7818	15872	9479	8405	3130	6084	2524	2674	5255	34066	6585	20207	4429	3601	24001	10488	8511	3398	10728	22411	11997	8073	1715	6920	1295	2006	4592	-0.925985	-1.4337	-1.44216	-2.51563	-0.43119	-0.938908	-1.50467	5e-36	77.22	9186	O.lucimarinus
Csorokiniana1SL000060t0001	24592	93766	72693	169865	102965	17715	154613	132061	72669	102783	74939	84024	70330	109921	171700	48688	48218	44360	33821	74088	100031	166549	115191	20158	222299	156803	98515	140911	105797	106319	67690	60333	195330	25016	36109	38873	0.537886	-0.126667	1.19968	-1.8198	0.763606	0.0990533	-2.25588	7e-25	81.97	Gorai.007G237900.1	G.raimondii
Csorokiniana1SL000174t0002	24220	12491	13108	7786	4144	15148	2866	2914	1484	13402	15325	10834	9392	5130	5518	8006	5699	11798	33301	9873	18038	7635	4634	17240	4122	3458	2012	18383	21636	13711	9030	2812	6276	4108	4274	10317	-1.05272	-1.56832	-2.67389	-1.52273	-0.188106	-0.703698	0.963056	5e-16	53.95	Glyma.13G012300.1.p	G.max
Csorokiniana1SL017155t0001	22674	67579	46954	128910	72066	14204	105195	86117	51065	69959	43871	47979	39470	65614	106016	25567	31472	24984	31133	53428	64621	126428	80538	16156	151312	102201	69243	95984	61943	60725	37927	35957	120583	13120	23610	21841	0.580747	-0.16911	1.11336	-1.90039	0.551557	-0.198301	-2.4622	1e-16	94.74	Thecc1EG046411t1	T.cacao
Csorokiniana1SL000168t0001	21384	26444	16408	39212	28329	7930	46062	39976	18069	27873	19231	17733	11243	27039	48207	20137	22813	11925	29406	20905	22581	38456	31663	9026	66248	47448	24499	38238	27152	22442	10807	14821	54833	10335	17112	10427	0.118731	-0.126471	0.922876	-1.21355	0.268992	0.0237905	-1.86743	7e-19	84.09	Cucsa.215930.1	C.sativus
Csorokiniana1SL000156t0001	20475	15804	18665	6041	4025	15113	12362	11203	2115	19321	20480	13975	12757	4994	3437	14892	10697	19974	28110	12495	25687	5924	4497	17191	17769	13305	2866	26511	28916	17687	12258	2735	3909	7638	8030	17449	-1.26351	-1.95163	-0.965843	-1.14254	0.141306	-0.546815	-0.03539	9e-18	88.89	Medtr8g037100.1	M.truncatula	AT5G08680
Csorokiniana1SL017148t0001	19144	47481	35208	89939	53129	11447	65426	53802	31805	48740	31082	35300	27300	44337	69807	17114	20345	16768	26300	37528	48452	88194	59410	13025	94073	63878	43114	66847	43883	44673	26257	24318	79408	8788	15245	14678	0.516622	-0.257698	0.840554	-2.00519	0.468903	-0.305417	-2.37684	2e-13	94.44	Thecc1EG046411t1	T.cacao
Csorokiniana1SL000169t0001	18214	6815	5149	8399	6098	4586	5273	5047	2430	6377	5390	5723	3574	4902	6567	5096	6037	3602	24992	5387	7086	8237	6819	5215	7579	5994	3293	8749	7610	7243	3435	2688	7470	2616	4526	3149	-0.886161	-0.795945	-1.15141	-1.19746	-0.666668	-0.576452	-0.712715	6e-26	75	PGSC0003DMP400064417	S.tuberosum
Csorokiniana1SL018733t0001	16838	12926	14131	7338	3401	8600	491	458	177	16935	17467	13007	9537	6021	1456	16512	10522	18286	23140	10215	19447	7195	3803	9787	706	544	240	23225	24661	16460	9176	3304	1656	8482	7882	16020	-1.34498	-2.18643	-5.14754	-0.990594	0.285228	-0.556228	4.44218
Csorokiniana1SL000182t0001	15246	54293	36689	98995	56173	10759	87263	71474	42302	56167	34969	37477	31609	53561	87000	20918	25926	20349	20927	42929	50494	97093	62763	12235	125532	84812	57365	77071	49374	47435	30365	29344	98951	10732	19457	17781	0.589734	-0.132155	1.22722	-1.85791	0.604649	-0.11724	-2.48048	6e-12	87.5	Thecc1EG046411t1	T.cacao
Csorokiniana1SL017147t0001	14126	50546	32603	97045	51259	9386	83529	72197	40909	47013	31973	33949	30955	48206	77926	20165	24439	18460	19413	39951	44867	95162	57322	10681	120115	85706	55460	64479	45141	42963	29770	26436	88642	10354	18318	16158	0.646542	-0.0750539	1.32582	-1.76708	0.549808	-0.171788	-2.5431	3e-13	89.19	Aquca_064_00042.1	A.coerulea
Csorokiniana1SL017152t0001	13757	42658	25516	93241	65317	11664	92105	78594	46199	37846	26827	31763	36127	47751	73872	24580	30117	22890	18924	33703	35111	91408	73124	13284	132370	93366	62604	51882	37874	40188	34805	26225	84045	12636	22527	20084	1.01912	0.158905	1.71651	-1.23391	0.566627	-0.293588	-2.38379	1e-18	94.29	AC233207_1001.1	M.truncatula
Csorokiniana1SL028766t0001	12494	5474	5762	6243	4808	4625	15209	14534	5367	6171	7017	4622	3297	6094	11960	4607	4998	3714	17174	4326	7929	6121	5379	5264	21864	17259	7275	8463	9906	5849	3172	3344	13606	2366	3744	3253	-0.811834	-0.267274	0.656842	-1.37105	-0.281168	0.263392	-2.30906
Csorokiniana1SL000032t0002	12322	31197	21746	60654	33392	6572	44199	37714	22560	32013	20216	23056	17866	28606	45837	11340	13445	10950	16915	24664	29927	59486	37316	7474	63573	44760	30590	43921	28543	29180	17168	15677	52136	5819	10086	9573	0.544268	-0.2583	0.958143	-1.99623	0.507386	-0.295182	-2.44699	2e-16	94.59	MDP0000361180	M.domestica
Csorokiniana1SL017150t0001	11910	48324	31886	104471	64027	11052	97858	82831	47955	52922	32231	36621	37296	59878	97162	23830	28420	23658	16378	38191	43879	102442	71597	12579	140705	98344	65007	72577	45505	46343	35872	32842	110525	12236	21296	20707	0.922655	0.124455	1.62691	-1.60003	0.740004	-0.0581965	-2.48694	5e-15	89.74	Migut.D01396.1.p	M.guttatus
Csorokiniana1SL017145t0001	11643	39507	26296	90822	52855	9560	79240	66817	39727	40162	25634	29202	31200	46912	77124	19080	23423	18990	15974	31234	36190	89069	59076	10873	113956	79315	53861	55098	36193	36959	29989	25719	87726	9794	17563	16611	0.931108	0.161422	1.5672	-1.54444	0.620884	-0.148802	-2.49076	1e-16	97.22	MDP0000053760	M.domestica	AT2G07706
Csorokiniana1SL000105t0002	11642	38593	23847	61126	33769	31361	47789	46565	21255	39914	25091	28041	17546	36431	54303	16188	17974	13570	15993	30508	32819	59943	37755	35684	68725	55275	28816	54752	35426	35488	16870	19975	61768	8310	13476	11872	0.749818	-0.349735	0.946056	-1.90056	0.663847	-0.435706	-2.18276	2e-38	78.35	MDP0000499035	M.domestica
Csorokiniana1SL000176t0001	11516	2698	4360	1645	915	7304	4956	4797	1460	2868	4022	2970	2581	1544	3385	1386	1199	2235	15791	2133	6000	1613	1022	8303	7126	5694	1979	3936	5678	3759	2478	846	3850	711	899	1952	-1.12909	-0.898412	-0.692959	-1.90851	-0.839051	-0.608371	-2.0546	8e-25	58.72	Glyma13g11910.1	G.max
Csorokiniana1SL017149t0001	10170	33333	22231	60992	34955	6984	50193	43920	25866	32106	20539	23410	19595	31724	49224	12555	15023	11592	13964	26350	30594	59813	39073	7944	72188	52132	35069	44044	28998	29627	18835	17390	55989	6445	11265	10140	0.591292	-0.154932	1.16853	-1.88228	0.533986	-0.212238	-2.51683
Csorokiniana1SL017143t0001	8838	32162	18582	80745	60358	10287	73667	63891	37719	26184	19263	26333	34048	42715	62147	22386	26639	21432	12134	25426	25573	79188	67462	11701	105954	75829	51142	35924	27197	33328	32725	23411	70688	11489	19980	18741	1.32666	0.394981	1.8834	-0.941798	0.611369	-0.320312	-2.21383
Csorokiniana1SL002797t0001	8705	46180	18901	22358	14415	11362	6458	14390	13454	14822	8814	11378	9635	26556	7919	7047	4739	4285	11958	36501	26011	21924	16116	12927	9286	17083	18239	20329	12444	14399	9265	14563	9008	3618	3552	3750	-0.547084	-0.522671	-0.739395	-2.11106	-0.658728	-0.634315	-2.0304	1e-69	50.57	Glyma13g15560.1	G.max	ATCG00020
Csorokiniana1SL000170t0001	8668	15576	7518	22005	24609	5236	22171	22059	10772	11630	8400	12329	9274	14085	18819	18577	23838	9364	11913	12311	10346	21578	27526	5959	31881	26188	14603	15951	11860	15602	8920	7724	21407	9539	17861	8197	0.671547	-0.190197	1.07187	-0.28634	0.328604	-0.53314	-1.0296	3e-34	87.84	Glyma13g11980.1	G.max
Csorokiniana1SL024035t0001	8332	1923	3265	1063	776	4502	1645	1650	599	1784	3418	2114	1888	815	1418	689	663	1288	11451	1519	4493	1042	867	5124	2365	1959	811	2446	4825	2675	1816	447	1613	353	497	1127	-1.31223	-1.35981	-1.76588	-2.33099	-0.812077	-0.85966	-1.37718	7e-30	68.24	9186	O.lucimarinus
Csorokiniana1SL017144t0001	8055	24104	15692	51626	32740	6366	43743	37609	22396	21876	15020	18125	18635	25491	39507	12047	14469	10972	11082	19045	21593	50617	36625	7247	62892	44655	30358	29988	21204	22935	17930	13987	44943	6186	10843	9608	0.869412	0.0522277	1.41488	-1.47655	0.519267	-0.297918	-2.37216
Csorokiniana1SL017134t0001	7789	42140	23753	76784	50844	7888	60945	58536	29366	36257	26361	33801	30181	48210	64355	25249	27790	22538	10707	33303	32687	75292	56861	8979	87635	69494	39811	49720	37217	42772	29033	26445	73206	12968	20820	19738	0.879791	-0.0114397	1.3605	-1.27697	0.758024	-0.133206	-1.87945	2e-18	76.79	Solyc09g050110.1.1	S.lycopersicum
Csorokiniana1SL017154t0001	6969	25236	16566	47418	25330	4590	39675	34109	19216	23243	15980	17009	14807	23306	37174	9739	11623	8910	9580	19945	22797	46497	28327	5224	57053	40491	26051	31876	22561	21524	14242	12782	42286	5001	8711	7799	0.61345	-0.132203	1.24012	-1.82023	0.537832	-0.207822	-2.52252	3e-11	70.45	Medtr4g129340.1	M.truncatula
Csorokiniana1SL017128t0001	6369	23462	11857	27823	22506	4216	12958	13195	7694	17716	11841	17027	11193	15739	19822	18339	19170	9862	8748	18543	16316	27282	25164	4797	18632	15665	10430	24292	16717	21548	10763	8632	22549	9413	14377	8629	0.392528	-0.576719	0.0366053	-0.948282	0.52061	-0.448637	-0.464277
Csorokiniana1SL028692t0001	5500	3756	3124	3209	1487	2157	1394	1361	1116	4144	3769	2820	2713	2431	2997	2259	2321	2239	7560	2968	4298	3146	1662	2456	2004	1615	1513	5681	5320	3568	2612	1334	3409	1160	1738	1962	-1.02918	-0.986431	-1.53057	-1.58382	-0.025082	0.0176618	-0.0783305	6e-22	42.86	Glyma.13G014300.1.p	G.max
Csorokiniana1SL000200t0001	5146	4736	3494	5628	3080	2152	2509	2241	1489	5112	3802	3571	2835	3579	4250	2883	3167	2302	7067	3744	4809	5520	3443	2448	3608	2660	2018	7012	5368	4520	2725	1962	4834	1480	2375	2013	-0.453079	-0.827838	-0.914604	-1.52607	0.113673	-0.261086	-0.497789	2e-29	58.04	Glyma13g11820.2	G.max
Csorokiniana1SL000065t0001	4717	4273	3616	13642	16655	18075	22112	10484	5897	4698	3441	4133	25943	42820	38790	16970	3309	9998	6494	3378	4976	13378	18623	20571	31798	12446	7993	6444	4858	5230	24943	23477	44123	8712	2480	8748	1.82401	2.48483	1.81482	0.270352	0.155033	0.815858	-1.38944	8e-20	65.67	Gorai.005G175800.1	G.raimondii
Csorokiniana1SL000167t0001	4609	7950	4198	16021	11385	1905	26990	23737	9912	7816	4619	4855	3502	12010	22514	8555	10144	4096	6333	6283	5776	15709	12735	2168	38802	28186	13435	10719	6521	6144	3369	6589	25612	4394	7599	3586	0.734929	0.605169	2.12847	-0.585915	0.346348	0.216588	-2.36803	2e-14	64.29	Glyma13g12041.1	G.max
Csorokiniana1SL017137t0001	4016	36752	21114	86894	56155	11247	74868	68856	33185	38683	22750	27237	28733	52371	79906	21670	24692	21853	5515	29055	29058	85219	62761	12797	107676	81730	44994	53073	32121	34473	27613	28702	90887	11121	18516	19110	1.33735	0.298778	1.88125	-1.29561	0.911297	-0.127272	-2.26556	2e-29	83.82	Thecc1EG046409t1	T.cacao	ATCG00065
Csorokiniana1SL014290t0001	3883	407	483	714	488	529	352	303	372	455	466	504	437	274	313	281	406	630	5341	321	665	700	546	602	505	359	504	624	658	638	420	150	356	144	304	551	-1.77578	-1.05152	-2.2087	-0.940897	-1.72086	-0.996601	-0.453061
Csorokiniana1SL005809t0003	3855	461	507	577	413	536	239	196	217	448	449	524	418	280	253	319	344	358	5312	364	698	566	463	610	343	232	293	614	634	662	403	154	288	164	257	314	-1.95981	-1.17822	-2.87464	-1.37683	-1.7385	-0.956906	-0.240694	5e-60	78.05	31241	C.subellipsoidea	AT3G24830
Csorokiniana1SL000196t0001	3827	3503	1922	5834	9071	2263	9404	8593	3489	2954	2253	2787	2383	3984	6481	7704	20987	2920	5259	2769	2644	5720	10145	2575	13518	10205	4728	4052	3180	3527	2291	2185	7372	3956	15731	2555	0.78901	0.139127	1.41468	1.04762	0.0118212	-0.638061	-0.355239	2e-12	60.98	Gorai.001G276600.1	G.raimondii
Csorokiniana1SL021361t0001	3748	305	427	616	422	438	570	393	447	482	438	469	303	259	277	136	190	425	5136	241	587	604	471	497	820	466	606	662	618	593	290	141	315	69	142	370	-1.92407	-1.32635	-1.65576	-1.68572	-1.67132	-1.0736	-1.70128
Csorokiniana1SL017159t0001	3724	15690	8045	25490	18452	2288	29609	25431	11282	16312	9023	9311	6498	17382	31165	12402	13847	6959	5115	12405	11072	24999	20621	2603	42586	30183	15297	22381	12739	11784	6243	9526	35447	6364	10390	6083	0.754107	0.126908	1.62298	-1.03842	0.714094	0.0868959	-1.9473	1e-11	78.05	Migut.C00302.1.p	M.guttatus
Csorokiniana1SL004970t0002	3346	412	460	560	361	458	240	212	235	392	378	484	373	275	252	273	285	309	4610	325	632	548	404	522	344	251	318	537	534	612	359	151	286	140	213	271	-1.91712	-1.07946	-2.60702	-1.43026	-1.72643	-0.888764	-0.549663	1e-81	86.54	25977	C.subellipsoidea	AT3G05590	RPL18
Csorokiniana1SL023322t0001	2996	327	402	454	300	378	169	126	150	348	355	399	312	203	197	188	149	260	4128	258	552	445	336	430	243	150	203	477	500	505	301	112	224	96	111	228	-2.02822	-1.21914	-3.05303	-1.76445	-1.73655	-0.92748	-0.447976
Csorokiniana1SL000150t0009	2762	6155	3483	25516	17576	23861	24107	20389	28819	6167	3992	4407	17638	16206	18960	7528	9574	10537	3795	4863	4793	25018	19657	27146	34657	24213	39065	8455	5635	5576	16967	8892	21568	3867	7169	9230	2.41668	1.26996	2.8641	0.0432537	0.548015	-0.5987	-2.27283	8e-38	45.79	Migut.D01379.1.p	M.guttatus
Csorokiniana1SL000162t0001	2657	11013	6423	15817	9960	1693	8076	7430	4017	10770	6528	7453	4815	8382	12430	6776	7021	4180	3655	8702	8839	15506	11147	1927	11606	8826	5444	14764	9215	9431	4635	4602	14142	3481	5255	3664	0.43128	-0.515077	0.287856	-1.42985	0.656534	-0.289822	-1.06117	1e-16	70	Migut.A01237.1.p	M.guttatus
Csorokiniana1SL000163t0001	2569	7945	5450	13916	7851	1718	13551	11400	6490	8294	4992	5481	4536	8341	13134	3370	4161	3039	3527	6281	7500	13648	8776	1954	19492	13528	8800	11379	7048	6936	4359	4571	14938	1729	3121	2657	0.494104	-0.0875638	1.27273	-1.75623	0.551217	-0.0304512	-2.47775	6e-13	83.33	Bra041155	B.rapa
Csorokiniana1SL000623t0010	2559	5821	2161	4289	4336	4831	3594	4828	5630	1295	1196	1985	5434	10491	3571	14326	10621	7944	3516	4601	2973	4205	4848	5497	5167	5731	7632	1776	1689	2511	5226	5753	4062	7356	7960	6953	0.391834	1.33168	0.740617	1.89775	-0.891992	0.04785	0.265143	7e-172	60	89073	O.lucimarinus	AT3G54540	ATGCN4,GCN4
Csorokiniana1SL001230t0001	2479	468	375	517	318	367	210	243	284	339	320	370	335	300	214	319	245	285	3416	370	515	506	356	418	302	289	385	465	451	468	322	164	243	164	183	250	-1.74919	-0.922024	-2.14072	-1.21266	-1.63606	-0.808894	-0.708	8e-24	77.08	Vocar20008442m	V.carteri	AT5G54760
Csorokiniana1SL015850t0001	2446	253	301	409	246	317	447	448	379	272	268	308	370	711	280	170	220	784	3370	200	414	401	275	361	642	531	513	372	378	389	357	390	319	87	165	687	-1.94235	-0.0969936	-1.24036	-0.279202	-1.80593	0.0394213	-0.844775
Csorokiniana1SL000164t0001	2412	17052	10819	35694	25154	3796	38626	32554	18617	18981	11669	13170	14830	23140	37703	9547	11240	9517	3317	13476	14888	34999	28129	4320	55531	38656	25235	26031	16474	16666	14266	12694	42890	4903	8419	8332	1.09018	0.23937	1.91439	-1.45025	0.901284	0.0504776	-2.46336	3e-13	86.84	Si020831m	S.italica
Csorokiniana1SL000661t0002	2412	24173	7727	8686	5892	4568	2082	4000	3175	8487	4562	6326	2432	8375	2157	3515	1278	1565	3315	19106	10634	8517	6589	5198	2993	4749	4304	11640	6441	8006	2339	4593	2454	1805	958	1370	-0.703019	-1.47472	-1.45625	-2.6582	-0.341521	-1.11322	-1.54347	6e-166	53.7	Medtr4g051180.1	M.truncatula	ATCG00280
Csorokiniana1SL012852t0001	2251	263	298	384	245	273	162	126	147	282	275	323	262	178	178	177	153	213	3101	207	409	376	274	311	232	149	198	386	388	409	252	98	202	91	114	187	-1.95204	-1.10039	-2.6812	-1.59459	-1.65167	-0.800014	-0.565058
Csorokiniana1SL012371t0001	2199	239	284	371	228	270	140	111	125	246	245	299	226	159	151	144	125	196	3029	188	390	363	255	307	200	131	169	336	345	378	217	87	172	74	93	172	-1.96258	-1.15279	-2.85003	-1.64313	-1.76737	-0.957573	-0.560458
Csorokiniana1SL000488t0021	1943	13763	4971	7565	5662	4632	1777	2539	1969	6166	3614	5325	1923	5427	1810	4000	2647	1897	2670	10878	6841	7418	6331	5271	2555	3014	2669	8456	5102	6739	1850	2976	2058	2054	1983	1661	-0.100311	-1.5599	-1.30729	-1.83273	-0.006562	-1.46615	-0.532011	0	82.18	64171	M.pusilla	AT2G07698
Csorokiniana1SL000194t0001	1930	7003	3717	9189	6029	5052	8075	8514	4794	5334	4074	5480	3934	6484	8217	3906	4518	2821	2652	5535	5115	9011	6740	5748	11612	10107	6500	7316	5752	6935	3781	3555	9347	2005	3388	2467	0.692695	-0.261888	1.08505	-1.34764	0.588674	-0.365908	-1.84401	1e-23	75	Solyc01g007710.2.1	S.lycopersicum
Csorokiniana1SL000063t0001	1782	10935	8873	12539	12440	4051	13474	11649	4819	11922	8891	10144	8062	15224	18648	6729	5114	5254	2447	8643	12210	12296	13905	4606	19378	13827	6533	16351	12553	12837	7751	8347	21212	3454	3833	4597	0.402933	-0.161924	0.770188	-1.81236	0.841123	0.276266	-1.74143	8e-13	70.59	Gorai.007G237900.1	G.raimondii
Csorokiniana1SL005665t0008	1714	3452	1179	2929	4523	3578	3223	3821	5892	120	140	248	157	66	81	27	16	18	2355	2728	1623	2872	5058	4071	4634	4536	7988	164	198	313	151	36	92	14	12	15	0.83978	-1.27627	1.3555	-4.04357	-3.31282	-5.42887	-8.7119	5e-44	48.69	Cre01.g013800.t1.3	C.reinhardtii	AT3G43590
Csorokiniana1SL000679t0010	1646	3016	1071	1924	2868	2925	2654	5002	4939	109	129	188	394	392	215	1625	1552	766	2261	2383	1473	1887	3207	3328	3816	5938	6695	149	182	237	379	215	245	834	1163	670	0.46104	0.559636	1.42695	2.22916	-3.42677	-3.32818	-2.62457	0	60.71	Aquca_026_00070.1	A.coerulea	AT4G15530	PPDK
Csorokiniana1SL000083t0001	1643	9085	6663	13361	11286	5634	16150	12283	5435	9611	6980	8047	16354	23765	30112	10420	5460	7779	2256	7182	9169	13102	12622	6417	23223	14581	7367	13186	9855	10184	15749	13043	34255	5353	4092	6816	0.788587	0.924177	1.27955	-1.03084	0.836427	0.972017	-1.47396	1e-16	63.16	Gorai.005G175800.1	G.raimondii
Csorokiniana1SL025676t0001	1518	160	154	333	229	199	164	119	138	174	185	199	174	100	129	104	148	264	2080	127	212	327	256	226	236	141	187	239	261	252	166	55	147	53	111	230	-1.58037	-1.02994	-2.09946	-0.930196	-1.68648	-1.13604	-0.517208
Csorokiniana1SL000110t0004	1493	2847	1658	14331	13715	32521	20174	17744	15696	2247	1770	2283	8698	14292	11146	5787	4289	4435	2050	2249	2282	14055	15329	36985	29012	21061	21282	3081	2499	2888	8360	7838	12678	2972	3215	3880	3.33417	1.76987	3.4387	0.249484	0.363691	-1.20061	-2.82552	9e-16	50.57	Solyc11g021150.1.1	S.lycopersicum
Csorokiniana1SL000472t0001	1447	11170	3840	3626	1968	1773	694	1657	1257	4928	2787	4038	1370	3165	988	668	385	420	1988	8829	5285	3555	2201	2017	997	1967	1704	6759	3934	5109	1317	1736	1123	343	288	367	-1.05059	-1.91984	-1.78612	-3.98479	-0.0269956	-0.896248	-2.22567	0	85.68	ATCG00350.1	A.thaliana	ATCG00350	-
Csorokiniana1SL000588t0013	1445	6991	3031	3591	1499	1197	1412	1625	1628	1943	1647	1457	2668	5864	2905	3500	2328	2264	1985	5525	4171	3521	1676	1362	2030	1929	2207	2664	2325	1844	2566	3216	3305	1797	1744	1981	-0.832724	0.411235	-0.921838	-0.307087	-0.773706	0.470253	-0.158955	0	30.88	Brara.A00243.1.p	B.rapa	AT4G36080
Csorokiniana1SL000064t0002	1420	6280	4921	16520	15521	13950	14899	10431	4467	6876	4930	5672	22499	29677	35118	12609	6062	10251	1949	4965	6772	16200	17351	15875	21425	12382	6056	9434	6960	7178	21638	16275	39947	6474	4545	8970	1.85261	1.72379	1.54236	-0.237892	0.784414	0.655597	-0.995838	3e-26	56.38	Solyc11g044610.1.1	S.lycopersicum
Csorokiniana1SL000144t0001	1414	12059	6080	28236	18164	9924	34888	35031	22827	11715	7550	8938	10578	15321	27691	7606	10844	7894	1942	9531	8366	27686	20313	11289	50161	41594	30946	16065	10659	11310	10174	8403	31500	3906	8124	6911	1.57941	0.396885	2.62873	-1.00577	0.938939	-0.243588	-2.69556	3e-40	55.91	PGSC0003DMP400058171	S.tuberosum	ATCG00065
Csorokiniana1SL005135t0001	1363	9260	3197	3761	1468	1183	968	1715	1366	6266	3437	4899	2210	5467	1659	1261	766	683	1873	7319	4399	3688	1642	1346	1392	2035	1852	8594	4853	6200	2126	2998	1887	647	574	597	-1.02557	-1.48653	-1.36421	-3.43323	0.53164	0.070678	-1.53738	0	91.55	475563	A.lyrata	ATCG00490
Csorokiniana1SL000115t0001	1302	1853	1097	9033	9584	25024	11620	12337	11101	1458	1172	1430	6052	4675	7168	2218	3017	3057	1788	1464	1510	8859	10709	28453	16713	14642	15053	1999	1655	1809	5815	2563	8154	1139	2261	2673	3.33436	1.59752	3.28506	0.152932	0.198398	-1.53844	-2.93373	1e-17	65.57	Solyc01g007710.2.1	S.lycopersicum
Csorokiniana1SL000138t0002	1233	14329	8722	47133	59484	61979	25925	30493	14437	15693	9180	11311	16452	23668	34352	9286	8638	9530	1692	11330	12004	46224	66495	70530	37293	36190	19575	21536	12961	14316	15806	12966	39071	4764	6483	8327	2.8723	0.474934	1.89471	-1.31834	0.963836	-1.43353	-2.24921	3e-27	36.3	Medtr1g006010.1	M.truncatula	ATMG01190
Csorokiniana1SL000896t0015	1226	3607	1428	2611	2252	1659	6807	9194	11231	729	585	821	3183	6471	2987	8293	6110	5286	1684	2851	1964	2560	2518	1888	9788	10915	15226	1000	826	1039	3061	3549	3398	4258	4579	4627	0.0998943	1.80454	2.46671	2.23262	-1.18192	0.522729	-1.416	5e-11	54.55	Cre12.g533400.t1.3	C.reinhardtii	AT2G35360
Csorokiniana1SL015887t0001	1218	2046	1193	3169	2082	5548	3163	3254	2916	1608	1260	1597	2073	2484	2557	1361	1426	932	1673	1616	1642	3107	2328	6309	4548	3864	3953	2205	1779	2021	1993	1362	2908	699	1068	816	1.25193	0.060955	1.3261	-1.21694	0.283995	-0.906978	-2.25904	6e-25	56.57	PGSC0003DMP400061125	S.tuberosum
Csorokiniana1SL024965t0001	1199	283	329	308	143	420	42	44	44	312	371	292	233	277	120	127	101	155	1647	223	453	302	160	477	60	52	60	428	523	369	224	152	136	65	76	135	-1.30625	-1.36832	-3.75318	-2.25696	-0.815585	-0.877657	0.680631
Csorokiniana1SL024348t0001	1160	135	144	181	110	146	68	43	61	131	129	142	125	79	73	66	64	112	1598	107	197	177	123	166	97	51	83	179	181	179	120	43	82	34	48	98	-2.02762	-1.13251	-3.04322	-1.58356	-1.81842	-0.923299	-0.358757
Csorokiniana1SL000212t0001	1152	1901	1027	4490	5359	12210	11625	4731	6235	1928	1235	1357	7548	19453	7672	9634	1619	2566	1581	1502	1413	4402	5994	13886	16713	5619	8452	2642	1743	1716	7267	10672	8728	4948	1211	2251	2.43313	2.12792	2.77546	0.462968	0.440479	0.135265	-1.87201
Csorokiniana1SL017174t0001	1006	8501	2767	2939	1644	1328	709	1365	1172	4037	2182	3162	871	2636	726	485	309	310	1382	6719	3808	2882	1838	1511	1020	1620	1589	5536	3080	4002	837	1445	826	249	232	271	-0.934488	-2.02114	-1.49391	-4.06864	0.083382	-1.00327	-2.49134	4e-167	76.52	Sobic.003G169100.1.p	S.bicolor	ATCG00680
Csorokiniana1SL028496t0001	998	7489	4786	15108	10675	6144	23285	23754	15598	7686	5536	5935	8026	10990	18403	5661	6656	4835	1371	5920	6587	14816	11937	6996	33493	28191	21150	10545	7816	7511	7716	6023	20932	2906	4991	4229	1.28204	0.422376	2.57743	-1.09334	0.898578	0.038918	-2.77218	6e-21	61.63	Solyc01g017490.1.1	S.lycopersicum
Csorokiniana1SL000449t0017	969	4253	1457	2218	1609	1279	1598	2589	2485	1621	1478	2118	2534	5380	2024	6346	3603	3837	1331	3362	2004	2174	1799	1455	2297	3074	3368	2223	2086	2680	2437	2951	2302	3259	2700	3359	-0.30287	0.137848	0.383976	0.414869	0.0615947	0.502313	0.0924875	0	80.68	Cre12.g498600.t1.2	C.reinhardtii	AT5G60390
Csorokiniana1SL000041t0002	950	528	445	15545	4777	1593	7959	4408	5589	534	458	409	3800	5340	2835	2505	4646	4134	1305	417	612	15244	5341	1812	11446	5232	7577	732	646	517	3653	2928	3224	1286	3483	3617	3.26287	2.37159	3.37787	2.14585	-0.300303	-1.19159	-1.53233	7e-18	79.66	Medtr8g037100.1	M.truncatula	AT5G08680
Csorokiniana1SL028415t0001	937	1043	691	2273	2219	4522	2243	2511	5394	1011	749	713	5624	1491	2445	884	1318	2158	1288	824	950	2228	2481	5147	3225	2980	7313	1386	1057	902	5409	818	2781	454	988	1888	1.68636	1.4289	2.14219	-0.00702044	0.127671	-0.129794	-2.02154	4e-69	99.1	Medtr1g006010.1	M.truncatula	ATMG01190
Csorokiniana1SL000106t0001	915	9896	5531	10010	4443	9008	9463	9508	7084	10569	6427	7279	3786	7218	10496	4037	4437	2895	1258	7820	7611	9815	4968	10246	13607	11288	9605	14493	9074	9210	3640	3960	11939	2073	3324	2534	0.58466	-0.746309	1.04763	-2.04703	0.973733	-0.357235	-2.12093	1e-15	83.33	MDP0000499035	M.domestica
Csorokiniana1SL000719t0018	868	3801	1468	1439	1064	937	674	1159	1083	1216	1023	1203	1409	2128	1015	1843	1342	1115	1192	3004	2020	1411	1190	1066	969	1376	1468	1668	1444	1522	1355	1167	1154	946	1006	976	-0.761603	-0.334216	-0.70495	-0.66248	-0.423772	0.00361585	-0.381301	0	77.36	28027	C.subellipsoidea	AT3G05060
Csorokiniana1SL009298t0003	858	698	382	600	924	871	899	1719	1986	399	536	563	1593	1375	1724	3503	4357	2885	1179	551	526	588	1033	991	1293	2041	2692	547	757	712	1532	754	1961	1799	3265	2526	0.21165	1.07521	1.41725	1.91264	-0.162581	0.700981	0.332801
Csorokiniana1SL001458t0007	847	1848	665	972	954	784	404	973	1003	175	183	284	112	126	55	469	679	297	1163	1460	914	953	1066	892	581	1155	1360	239	258	359	108	69	62	241	509	260	-0.28162	-1.84131	-0.192897	0.23761	-2.04764	-3.60733	-1.61714	4e-96	52.74	Migut.L00864.1.p	M.guttatus	AT3G19940
Csorokiniana1SL000147t0001	831	6711	3471	17096	10546	5784	18860	18771	12330	6431	4234	5108	6954	7804	15365	3958	5823	4431	1141	5303	4777	16762	11796	6578	27112	22292	16715	8817	5978	6463	6689	4282	17480	2033	4360	3881	1.64682	0.420419	2.55889	-1.049	0.92185	-0.304554	-2.68603	7e-20	50.96	Medtr1g006010.1	M.truncatula	ATMG01190
Csorokiniana1SL000066t0001	739	3358	2731	4772	3520	865	5544	4160	1943	3758	2726	3197	2530	6141	5829	2779	1999	1847	1015	2654	3758	4680	3935	984	7972	4938	2634	5154	3848	4045	2433	3366	6631	1427	1498	1616	0.370016	-0.0699013	1.06543	-1.52261	0.812825	0.372907	-1.77521	6e-15	74.47	Gorai.007G237900.1	G.raimondii
Csorokiniana1SL001856t0009	738	2314	919	1009	807	828	619	1154	1254	667	573	730	649	787	342	830	794	596	1014	1829	1264	989	902	942	890	1370	1700	914	808	923	624	432	388	426	595	522	-0.535367	-0.873693	-0.0524479	-0.777876	-0.634408	-0.972734	-1.35984	2e-81	46.26	52500	C.subellipsoidea	AT5G39410
Csorokiniana1SL000433t0006	730	1329	638	712	450	455	32	216	126	1817	1485	1791	2123	3733	1599	164	178	110	1003	1050	878	698	503	517	45	256	171	2492	2097	2267	2042	2047	1818	84	133	96	-0.77064	-0.214695	-2.63298	-4.44999	1.22569	1.78164	-0.591314
Csorokiniana1SL000227t0002	705	1518	1075	6477	3503	1475	6386	6744	5906	1558	964	1173	2414	2370	4298	1026	1397	1122	968	1200	1479	6351	3918	1679	9181	8007	8005	2137	1361	1484	2322	1300	4889	527	1047	982	1.71179	0.772705	2.7882	-0.962862	0.449912	-0.48917	-3.30115	6e-18	39.66	Migut.D01397.1.p	M.guttatus
Csorokiniana1SL017129t0001	703	5674	2863	7321	6032	651	8980	7831	3692	5822	3220	3458	2266	5774	9678	4280	5036	2499	966	4484	3939	7178	6744	740	12913	9297	5005	7985	4546	4376	2179	3167	11009	2197	3774	2187	0.643003	-0.0479275	1.53523	-1.0512	0.84844	0.157509	-1.73799
Csorokiniana1SL000101t0001	677	2481	1572	5291	3244	587	5394	4453	2565	2517	1512	1757	2003	3178	4977	1345	1588	1296	929	1961	2163	5188	3627	667	7754	5288	3477	3451	2134	2224	1926	1743	5661	691	1189	1135	0.908105	0.256833	1.70885	-1.37305	0.627959	-0.0233135	-2.45394
Csorokiniana1SL000112t0001	675	1459	826	8948	8523	20269	8958	9110	7787	1225	879	1190	4422	4604	5568	1929	2054	2215	927	1153	1136	8776	9522	23046	12886	10810	10559	1680	1240	1506	4248	2524	6333	990	1540	1936	3.68456	1.56598	3.41318	0.0131568	0.461019	-1.65757	-2.93901	1e-17	60.53	Solyc01g007710.2.1	S.lycopersicum
Csorokiniana1SL003900t0014	648	1853	760	1002	741	653	409	720	604	824	646	923	507	866	413	780	553	546	890	1465	1046	982	828	743	587	854	818	1129	911	1168	487	475	469	401	414	478	-0.413631	-1.16497	-0.589512	-1.31186	-0.0836099	-0.834947	-0.80596	1e-147	54.97	Brara.K00745.1.p	B.rapa	AT4G24190	AtHsp90-7,AtHsp90.7,HSP90.7,SHD
Csorokiniana1SL000185t0001	636	959	615	4474	1776	1223	4589	4354	6988	965	829	552	4478	7329	8915	13204	13018	10318	874	757	846	4387	1987	1392	6597	5170	9470	1323	1170	698	4311	4024	10143	6786	9743	9049	1.64798	2.53369	3.09936	3.00287	0.364772	1.25048	0.26828
Csorokiniana1SL000366t0008	622	1116	459	672	451	509	25	89	33	155	140	230	137	142	81	57	49	29	854	882	632	659	504	579	36	106	45	213	198	291	131	78	92	29	37	25	-0.442348	-1.21883	-3.6675	-2.94421	-1.75544	-2.53193	-1.03215
Csorokiniana1SL002702t0002	612	4028	1417	1560	716	660	196	440	325	1938	1220	1614	579	1703	456	640	424	376	840	3184	1949	1529	801	751	281	522	440	2657	1722	2043	557	934	519	328	317	329	-0.955398	-1.67602	-2.26425	-2.72026	0.104391	-0.616235	-0.351619	0	82.24	Glyma.12G232000.1.p	G.max	ATCG00120
Csorokiniana1SL003619t0002	582	90	94	121	71	90	79	83	82	85	99	96	151	172	106	144	120	110	802	71	129	119	80	103	113	99	110	116	140	121	145	94	121	74	89	96	-1.73632	-0.0697237	-1.63796	-0.541604	-1.40711	0.259486	-0.31075	0	49.88	Vocar20003819m	V.carteri	AT3G57660	NRPA1
Csorokiniana1SL000117t0004	578	6141	3381	15482	16505	18188	15641	15146	9362	6494	3803	4587	8820	11625	15854	4826	4682	4603	794	4852	4652	15180	18459	20695	22485	17987	12690	8904	5368	5804	8485	6379	18035	2479	3505	4032	2.39941	0.712555	2.3679	-1.00315	0.963017	-0.723838	-2.40803	8e-29	60.44	PGSC0003DMP400058171	S.tuberosum	ATCG00065
Csorokiniana1SL000131t0001	557	7342	3697	14068	11277	4716	20762	21052	13308	7084	4631	5602	6527	8380	16528	4309	6340	4679	764	5802	5088	13793	12614	5364	29844	25002	18040	9713	6538	7089	6280	4599	18802	2214	4747	4099	1.44691	0.346714	2.64488	-1.07748	1.00205	-0.0981533	-2.72031	3e-20	56.6	Gorai.012G100900.1	G.raimondii
Csorokiniana1SL000143t0002	537	6251	3481	6658	4323	16447	6720	6692	7024	6520	4016	4553	4161	4768	7302	2622	3050	2496	738	4939	4790	6528	4832	18701	9661	7946	9524	8939	5670	5761	3999	2616	8307	1347	2284	2184	1.52198	-0.448926	1.37399	-1.80855	0.960436	-1.01047	-2.22211	9e-17	63.89	Medtr1g006010.1	M.truncatula	ATMG01190
Csorokiniana1SL017153t0001	531	3818	2285	9804	5661	805	10721	9128	5070	4149	2475	2783	3642	6027	9901	2608	3075	2505	730	3017	3145	9614	6330	916	15416	10836	6873	5691	3494	3521	3502	3305	11263	1339	2305	2192	1.29061	0.508083	2.26501	-1.12255	0.882522	0.0999998	-2.50503	9e-11	52.56	Migut.D01397.1.p	M.guttatus
Csorokiniana1SL000510t0020	522	1503	588	717	529	443	578	1382	1000	668	477	621	1758	2673	1218	1158	1038	914	717	1188	809	703	592	504	830	1641	1355	915	673	785	1691	1466	1386	594	778	800	-0.593524	0.93601	0.495781	-0.128421	-0.192667	1.33687	-0.816869	3e-73	33.08	Cre12.g509200.t1.2	C.reinhardtii
Csorokiniana1SL000141t0001	512	2978	1582	13035	10970	10851	15363	14441	17815	3040	1952	2324	12328	10688	18248	4951	5198	6726	702	2353	2177	12781	12268	12348	22087	17147	24149	4168	2756	2941	11857	5863	20758	2543	3893	5889	2.83722	1.9636	3.59841	0.321064	0.914723	0.0410999	-2.36262	2e-24	39.73	mrna34450.1-v1.0-hybrid	F.vesca
Csorokiniana1SL009697t0002	486	753	446	306	207	194	54	151	102	1054	707	699	1078	1659	610	60	60	61	667	595	614	300	231	221	78	179	138	1446	997	885	1036	910	693	31	45	53	-1.31924	-0.334361	-2.24951	-4.69915	0.826829	1.81171	-1.62281
Csorokiniana1SL002055t0004	479	1650	792	1448	564	560	78	209	175	1281	1211	1174	433	658	446	160	111	118	658	1304	1089	1419	630	637	111	248	237	1756	1709	1485	416	361	507	82	83	103	-0.183122	-1.94691	-2.35538	-4.20947	0.69844	-1.06534	-1.15565	0	79.42	18241	C.subellipsoidea	AT3G17810	PYD1
Csorokiniana1SL000040t0001	463	602	475	4133	4044	4256	6190	5112	5849	735	497	478	7051	5612	9163	2205	1081	2604	635	475	654	4053	4522	4844	8901	6068	7930	1008	701	604	6783	3078	10424	1132	810	2280	2.92683	3.13263	3.69789	0.868314	0.390368	0.596166	-2.43921	2e-12	46.6	Lus10021618	L.usitatissimum
Csorokiniana1SL000684t0001	444	2892	1067	757	472	496	84	181	164	3033	1804	2463	294	923	236	198	80	221	610	2286	1468	742	527	564	121	215	222	4160	2547	3116	282	506	268	101	60	193	-1.25096	-3.21742	-2.96719	-4.79253	1.17065	-0.795807	-0.654696	1e-171	60.09	137838	S.moellendorffii
Csorokiniana1SL000104t0001	443	3959	2292	4507	2336	7262	4650	4593	5432	4191	2571	2940	2139	3119	4582	1668	1970	1404	609	3129	3154	4419	2610	8261	6687	5451	7365	5749	3630	3721	2055	1710	5212	856	1477	1228	1.14958	-0.545225	1.50062	-1.87918	0.92647	-0.768332	-2.45333	9e-18	69.23	MDP0000499035	M.domestica
Csorokiniana1SL000111t0001	443	717	440	2782	2401	5260	3277	2589	2616	561	452	577	1602	2954	1885	1228	1112	962	608	566	606	2728	2684	5986	4712	3074	3546	769	637	730	1540	1620	2144	630	833	842	2.67885	1.31164	2.67047	0.109373	0.263795	-1.10341	-2.2973	8e-22	63.16	Solyc01g007710.2.1	S.lycopersicum
Csorokiniana1SL000895t0013	439	1170	455	1039	1054	1057	2483	3597	3525	247	224	312	701	937	456	1644	1318	788	603	925	625	1019	1178	1203	3570	4270	4779	338	316	395	674	514	519	844	987	689	0.658775	0.702794	2.55082	1.2655	-1.0384	-0.994387	-2.32372	5e-151	55.19	Vocar20014766m	V.carteri
Csorokiniana1SL000119t0001	436	2195	1057	4574	3094	4797	5657	5722	4251	2296	1397	1557	3274	2808	5141	1546	1863	1656	598	1735	1454	4485	3459	5454	8136	6791	5764	3148	1972	1970	3146	1540	5848	794	1397	1449	1.82319	0.571102	2.4501	-0.962261	0.905056	-0.347035	-2.50731	1e-12	69.44	Medtr1g006010.1	M.truncatula	ATMG01190
Csorokiniana1SL003195t0019	432	1482	639	1283	953	780	2071	2965	2652	508	447	504	1512	2521	1226	1527	1040	903	594	1171	879	1258	1066	887	2977	3520	3595	697	631	638	1454	1383	1394	784	779	791	0.280427	1.10586	1.93265	0.259984	-0.427575	0.397859	-2.10024	3e-79	48.28	26422	C.subellipsoidea	AT5G03730	AtCTR1,CTR1,SIS1
Csorokiniana1SL001165t0019	422	1277	534	966	769	593	790	1175	1166	133	127	126	400	713	249	1329	1105	856	580	1009	735	947	859	674	1135	1394	1581	182	179	159	385	391	283	682	828	749	0.0944488	1.02391	0.822798	2.11818	-2.15839	-1.22893	-0.863007	3e-66	36.59	cassava4.1_006537m	M.esculenta	AT5G49630	AAP6
Csorokiniana1SL000824t0005	417	1279	493	820	562	504	324	541	460	727	702	851	1060	1899	832	1474	1100	933	572	1011	678	804	628	574	465	642	623	997	990	1077	1020	1042	946	757	824	817	-0.172671	-0.0270919	-0.385639	-0.35404	0.438904	0.584483	0.470503	0	86.37	28085	C.subellipsoidea	AT1G80070	EMB14,EMB177,EMB33,SUS2
Csorokiniana1SL000240t0001	416	516	400	8437	8736	10273	17634	15210	18874	642	424	424	8296	5191	9457	1971	3039	3051	570	408	551	8275	9762	11686	25369	18047	25596	880	598	537	7971	2845	10756	1011	2281	2666	4.28133	3.42047	5.49661	1.56447	0.398397	-0.462463	-3.53375
Csorokiniana1SL000281t0005	409	661	238	469	431	503	186	360	295	133	105	166	257	398	169	695	550	385	562	522	327	460	482	572	267	427	400	182	148	210	247	218	192	357	412	337	0.101609	0.284049	-0.367376	1.03519	-1.38783	-1.20539	0.0147325	0	66.1	55366	C.subellipsoidea	AT5G51070	CLPD,ERD1,SAG15
Csorokiniana1SL000061t0001	401	1511	1254	4178	4177	4162	4071	3714	2122	1648	1205	1469	1902	4024	3754	1727	1025	1042	550	1194	1726	4097	4667	4733	5854	4408	2876	2260	1701	1859	1828	2206	4270	886	769	912	1.95967	0.512774	1.92075	-1.18135	0.746037	-0.700856	-2.35606
Csorokiniana1SL010778t0001	398	1121	447	642	647	550	55	263	149	88	66	82	162	201	91	13	15	9	546	886	614	629	723	625	78	312	202	121	92	103	155	110	104	6	11	7	-0.0494341	0.221638	-1.78936	-3.65562	-2.69366	-2.42259	-4.55992
Csorokiniana1SL010322t0002	378	465	381	11249	4757	2350	9444	5372	9302	486	403	310	6224	8650	6696	4042	5140	5570	519	368	524	11030	5319	2674	13579	6378	12608	667	569	392	5984	4744	7616	2075	3852	4876	3.75347	3.49481	4.529	2.73106	0.206184	-0.0524812	-1.59176	4e-16	38.06	Glyma.09G133900.1.p	G.max
Csorokiniana1SL000062t0002	370	1375	1143	2698	1898	1519	2582	2236	1321	1506	1088	1328	1425	2261	2856	1052	828	812	507	1087	1572	2645	2121	1728	3712	2654	1791	2066	1535	1681	1369	1239	3248	540	620	710	1.03642	0.149062	1.36536	-1.49781	0.73837	-0.148993	-2.1248
Csorokiniana1SL000139t0001	362	66	93	2670	4150	6802	629	1422	591	61	60	60	2068	1889	2834	798	346	830	496	52	128	2618	4640	7740	904	1687	801	83	85	76	1987	1035	3223	409	259	726	4.47172	4.6799	2.32744	2.5165	-1.47222	-1.26404	-1.28317	6e-14	57.69	Medtr1g006010.1	M.truncatula	ATMG01190
Csorokiniana1SL000966t0013	361	706	263	1360	1542	1327	2743	3370	4515	79	95	110	781	1029	582	3538	3023	2150	495	558	361	1333	1724	1510	3944	4001	6121	108	134	139	751	564	662	1816	2265	1882	1.6914	2.3733	3.31401	3.96567	-1.88961	-1.20771	-1.23796	0	73.02	Cre01.g044800.t1.2	C.reinhardtii
Csorokiniana1SL000152t0001	357	1134	710	2775	1430	439	2240	2894	2156	1072	706	879	969	1403	1902	601	643	554	490	897	977	2721	1597	500	3222	3434	2923	1471	996	1112	930	768	2163	308	483	484	1.02778	0.109541	2.01916	-1.48995	0.599055	-0.319184	-2.91006
Csorokiniana1SL005322t0005	357	611	319	583	283	195	218	406	359	483	399	368	614	1046	976	527	504	346	490	483	439	571	316	221	313	481	487	663	563	466	590	574	1110	270	377	303	-0.348535	0.426472	-0.140605	-0.83144	0.260636	1.03564	-0.4302
Csorokiniana1SL001771t0001	356	3080	961	811	519	413	233	365	274	974	555	910	548	1175	391	475	284	265	489	2434	1322	795	580	469	335	433	371	1336	784	1152	527	644	444	244	212	232	-1.20199	-1.01784	-1.89848	-2.24854	-0.375925	-0.191772	-0.725982	0	77.34	914622	A.lyrata	AT4G20360	ATRAB8D,ATRABE1B,RABE1b
Csorokiniana1SL000334t0001	354	883	329	590	513	473	272	531	413	218	195	246	535	752	365	359	230	226	486	698	452	579	574	538	390	630	559	298	275	311	515	412	415	184	172	197	0.0464092	0.601402	-0.0506266	-0.676019	-0.887967	-0.332974	-1.51336	0	67.67	53066	C.subellipsoidea	AT4G37870	PCK1,PEPCK
Csorokiniana1SL000404t0006	351	795	264	979	788	711	183	569	378	828	732	1040	1028	1856	794	1199	988	687	482	628	363	960	881	809	262	676	512	1135	1033	1315	988	1018	903	616	740	601	0.846512	-0.260134	-0.0226469	-0.832003	1.24133	0.134685	0.431975	7e-165	47.5	Vocar20012397m	V.carteri	AT1G55020	ATLOX1,LOX1
Csorokiniana1SL000134t0001	346	1003	500	1767	1352	1369	2436	2408	2433	998	660	654	1639	1274	2218	636	995	933	475	793	687	1732	1511	1558	3504	2858	3298	1368	931	827	1577	698	2522	326	746	817	1.29599	0.617827	2.3045	-0.726884	0.677009	-0.00115113	-2.35437
Csorokiniana1SL004699t0004	343	1072	388	851	435	359	221	465	295	2548	2282	2860	892	1703	842	1701	1258	886	471	847	533	834	486	409	318	551	400	3494	3222	3619	857	934	957	873	942	775	-0.0990174	-1.91091	-0.544615	-1.99614	2.481	0.669099	1.02947	2e-101	77.98	14398	C.subellipsoidea	AT5G54770	THI1,THI4,TZ
Csorokiniana1SL001296t0005	338	1319	552	491	422	302	72	319	130	11	3	4	721	1187	472	18	11	72	464	1043	760	481	471	344	103	379	176	15	4	5	693	651	537	9	8	63	-0.806517	6.26966	-1.78489	1.72325	-6.53846	0.537713	-3.03033
Csorokiniana1SL003830t0009	335	1435	613	927	473	405	551	708	588	622	540	461	927	1889	930	1987	1339	1273	460	1134	844	909	529	460	792	840	797	853	762	583	891	1036	1057	1020	1003	1114	-0.360457	0.441453	-0.0049955	0.513834	-0.149269	0.652642	0.369561	0	58.59	14688	C.subellipsoidea
Csorokiniana1SL017135t0002	335	548	380	2593	2086	5043	2371	2315	3043	409	333	411	2542	2002	2224	874	947	1269	460	433	522	2543	2331	5734	3410	2748	4126	560	470	520	2443	1097	2530	448	710	1109	2.90582	1.96883	2.86107	0.5483	0.131705	-0.80528	-2.18107	5e-21	65.15	Medtr1g006120.1	M.truncatula	AT3G22300	RPS10
Csorokiniana1SL000981t0009	333	1010	352	721	488	583	500	667	671	547	498	753	580	1175	476	1572	935	829	457	798	484	707	546	663	718	792	910	750	703	953	558	644	541	807	700	726	0.139551	-0.464701	0.47699	-0.107289	0.468506	-0.135747	-0.115774	0	83.75	24151	C.subellipsoidea	AT1G56070	LOS1
Csorokiniana1SL001128t0010	332	948	368	526	273	241	123	258	180	581	430	553	310	398	214	258	213	212	456	749	506	516	305	274	177	306	244	796	606	700	298	218	243	132	159	185	-0.644421	-1.46819	-1.23585	-2.14112	0.296964	-0.526805	-0.608314	0	87.95	64083	C.subellipsoidea	AT5G42020	BIP,BIP2
Csorokiniana1SL000116t0003	331	1528	821	3526	2676	2728	4260	3728	2506	1242	921	1177	1550	3774	2852	1624	1496	1045	454	1207	1129	3457	2994	3105	6124	4427	3396	1702	1300	1489	1492	2070	3245	834	1120	915	1.77573	0.599837	2.32116	-0.646259	0.686388	-0.489506	-2.28103	1e-23	68.57	Solyc01g007710.2.1	S.lycopersicum
Csorokiniana1SL009375t0007	330	764	306	607	740	811	558	710	854	218	173	233	304	558	173	1292	1429	722	453	603	421	595	828	923	802	843	1157	298	244	294	292	306	196	663	1071	632	0.666964	-0.0738481	0.923237	1.50033	-0.821316	-1.56213	-0.244227	2e-18	44.59	28383	C.subellipsoidea	AT5G61140
Csorokiniana1SL001777t0009	330	1081	423	527	448	325	97	318	195	128	109	115	628	1069	395	170	181	86	453	854	581	517	500	369	139	378	264	176	153	145	604	586	449	87	135	75	-0.44562	1.79031	-1.27557	-0.670525	-1.99518	0.240755	-1.39013	2e-66	67.98	Vocar20010318m	V.carteri	AT3G26710	CCB1
Csorokiniana1SL000749t0011	328	705	226	427	373	352	159	321	227	132	144	223	1084	1947	732	1702	1565	926	450	557	310	418	417	400	228	380	307	180	203	282	1042	1068	833	874	1173	810	-0.0925677	2.14655	-0.524902	2.10409	-0.987079	1.25204	1.64191	0	68.84	53183	C.subellipsoidea	AT5G53460	GLT1
Csorokiniana1SL000166t0001	327	1967	999	3216	2212	241	3868	3464	1462	2021	1079	1140	796	2210	3940	1692	1976	903	449	1554	1374	3153	2473	274	5561	4112	1982	2771	1523	1442	765	1212	4482	869	1481	790	0.804795	0.171167	1.78696	-0.869508	0.764082	0.130454	-1.89238
Csorokiniana1SL020169t0010	320	1298	585	766	510	385	413	766	714	1185	944	1026	279	567	350	395	251	194	440	1026	805	751	570	438	593	909	967	1625	1332	1298	268	311	398	203	188	170	-0.368142	-2.12381	0.121144	-2.92516	0.906049	-0.849615	-2.14026
Csorokiniana1SL001581t0020	320	1011	370	564	512	362	335	683	496	159	143	198	259	470	156	596	487	344	440	799	509	553	573	411	481	810	672	217	202	250	249	257	177	306	365	301	-0.18476	0.0314637	0.168237	0.537016	-1.38424	-1.16802	-1.01547
Csorokiniana1SL003174t0004	315	679	260	440	394	441	128	294	209	152	150	187	846	1220	535	286	250	169	433	536	357	431	441	502	183	348	283	208	211	236	813	669	608	147	187	147	0.0509225	1.67436	-0.703482	-0.444968	-1.01806	0.605375	-0.759547	0	75.76	24798	C.subellipsoidea	AT5G36880	ACS
Csorokiniana1SL001008t0001	314	1974	672	864	296	324	146	227	136	819	523	713	196	555	169	230	136	117	432	1560	925	847	330	369	210	269	184	1123	738	902	189	304	192	118	102	102	-0.915137	-2.01311	-2.13522	-3.10292	-0.0776667	-1.17564	-1.04537	7e-104	61.01	ATCG01310.1	A.thaliana	ATCG01310	-
Csorokiniana1SL000128t0002	314	596	410	4014	6425	5231	22627	3537	6435	605	369	467	5217	46724	5771	13110	1299	2227	430	471	564	3936	7184	5951	32536	4199	8724	830	520	590	5016	25625	6564	6731	973	1948	3.54217	4.26108	4.95526	2.31459	0.405107	1.12402	-2.23556	2e-18	41.86	Medtr8g040260.1	M.truncatula
Csorokiniana1SL001716t0001	311	1809	977	4841	3362	4013	4482	4130	2865	1469	1081	1551	2122	3171	3940	1780	2249	1719	427	1429	1344	4746	3761	4571	6442	4904	3882	2014	1526	1962	2042	1739	4482	914	1684	1505	2.03115	0.586531	2.25078	-0.42318	0.782216	-0.662407	-1.89175	6e-26	70.13	Medtr1g006120.1	M.truncatula	AT3G22300	RPS10
Csorokiniana1SL001051t0017	311	943	392	451	380	282	328	468	391	217	177	215	565	1347	467	704	503	545	427	745	539	442	424	320	472	555	530	298	249	272	543	739	531	361	377	477	-0.528513	1.147	-0.13733	0.569353	-1.06411	0.611407	-0.357426	1e-100	43.81	g11451.t1	C.reinhardtii	AT4G20520
Csorokiniana1SL017851t0002	309	867	320	265	219	172	101	426	178	295	214	307	987	1494	490	162	160	162	424	685	440	260	244	195	145	506	241	405	302	389	949	819	557	83	120	141	-1.1474	1.08614	-0.797106	-1.67147	-0.500274	1.73326	-1.37464	1e-30	58.26	Vocar20005876m	V.carteri
Csorokiniana1SL001020t0001	307	627	279	493	447	470	644	742	842	178	143	188	387	835	455	995	1009	438	422	495	384	483	500	534	925	880	1141	244	202	237	372	458	518	511	756	383	0.221727	0.979499	1.17962	1.27138	-0.929068	-0.171296	-0.83731
Csorokiniana1SL000393t0011	304	804	309	618	550	359	559	599	825	446	386	558	495	896	380	1033	720	668	418	635	425	606	615	408	803	711	1118	612	545	706	476	491	432	530	539	584	0.140619	-0.412345	0.832402	-0.171566	0.334067	-0.218897	-0.669901	0	69.2	23431	C.subellipsoidea	AT2G07560	AHA6,HA6
Csorokiniana1SL000154t0001	301	301	191	460	548	1931	402	431	1071	188	150	141	495	238	417	131	185	209	413	238	262	451	613	2196	577	512	1451	257	211	178	476	131	474	67	138	183	1.83708	0.742657	1.47735	-0.735764	-0.498117	-1.59254	-2.71123
Csorokiniana1SL000498t0009	299	572	246	467	315	282	229	532	399	308	251	284	1071	1622	792	1101	867	723	410	452	339	457	352	321	329	631	541	422	354	359	1030	889	901	565	649	632	-0.0871821	1.31398	0.322518	0.703471	-0.0819358	1.31922	0.299017	2e-170	38.28	Vocar20008000m	V.carteri	AT4G03550	ATGSL05,ATGSL5,GSL05,GSL5,PMR4
Csorokiniana1SL000654t0004	298	1099	434	301	248	160	12	36	14	7	7	8	192	334	138	11	14	11	409	868	597	295	277	181	17	42	19	9	9	10	185	183	156	6	10	10	-1.31435	4.2148	-4.59249	-0.130755	-6.05315	-0.524	-1.59142	1e-101	54.36	29522	C.subellipsoidea	AT4G17483
Csorokiniana1SL001900t0013	289	601	227	369	493	512	745	966	1037	173	134	156	323	481	215	591	703	365	396	475	312	362	551	583	1071	1146	1406	237	188	197	310	264	245	303	527	319	0.337423	0.395023	1.61351	0.884755	-0.927393	-0.869793	-1.65615	1e-159	57.24	24487	C.subellipsoidea	AT2G16500	ADC1,ARGDC,ARGDC1,SPE1
Csorokiniana1SL001848t0001	288	2185	761	574	396	383	96	243	175	921	498	725	200	354	141	268	193	170	395	1727	1047	562	442	435	137	288	237	1262	703	917	192	194	160	138	145	148	-1.13786	-2.39921	-2.25796	-2.74278	-0.136581	-1.39792	-0.621397	1e-122	35.07	21133	C.subellipsoidea	AT3G47060	ftsh7
Csorokiniana1SL000161t0001	288	543	240	1133	971	143	1863	1719	690	566	254	269	245	868	1722	589	659	248	395	429	330	1111	1086	162	2677	2042	935	776	359	340	236	476	1958	302	494	217	1.03078	0.855823	2.29186	-0.542451	0.353882	0.178928	-2.48043	3e-13	71.43	Bra010149	B.rapa
Csorokiniana1SL002363t0004	279	827	336	737	735	587	645	1083	1022	308	281	326	956	1426	675	1637	1382	1045	383	654	462	722	821	667	927	1285	1385	422	396	412	919	782	768	840	1036	915	0.56029	1.00507	1.26281	1.1816	-0.285339	0.159445	-0.366546	3e-83	67.15	64793	C.subellipsoidea	AT5G26830
Csorokiniana1SL001478t0004	278	521	190	276	149	177	125	206	146	417	371	542	313	567	280	764	576	387	382	412	261	270	166	201	179	245	198	572	524	685	301	311	319	392	431	339	-0.7281	-0.937341	-0.763804	-0.615961	0.755019	0.545778	0.902862	0	89.9	28166	C.subellipsoidea	AT5G50920	ATHSP93-V,CLPC,CLPC1,DCA1,HSP93-V
Csorokiniana1SL006042t0004	277	797	328	1150	1051	714	1154	1313	1397	69	76	96	182	274	130	198	119	139	381	630	451	1128	1175	812	1659	1559	1894	94	107	121	175	150	148	101	89	121	1.09171	0.54977	1.80646	-0.0496126	-2.1788	-2.72074	-4.03487	2e-34	28.7	61687	M.pusilla	AT5G12350
Csorokiniana1SL000471t0013	272	736	281	489	395	296	145	242	217	364	293	417	376	790	308	575	432	349	374	581	386	480	441	336	209	287	294	499	414	528	361	433	350	295	323	305	-0.0935656	-0.331681	-0.764671	-0.641652	0.103228	-0.134887	0.226247	4e-31	72.5	45992	C.subellipsoidea	AT4G36020	CSDP1
Csorokiniana1SL000836t0007	270	680	228	364	417	369	156	301	252	113	114	132	191	327	113	182	124	96	371	537	314	356	466	419	224	357	342	154	160	167	184	179	128	93	93	84	0.0236859	0.0279624	-0.405203	-0.83839	-1.34327	-1.33899	-1.77645
Csorokiniana1SL001011t0009	268	973	415	550	371	375	577	791	745	291	240	285	890	2201	800	2017	1831	1270	368	769	570	539	414	426	830	938	1010	398	338	360	856	1207	909	1036	1372	1112	-0.306699	1.43842	0.702933	1.68239	-0.638147	1.10697	0.341307	4e-139	53.06	640	S.moellendorffii	AT3G56690	CIP111
Csorokiniana1SL000468t0013	266	1596	633	285	175	126	609	728	686	306	221	221	529	1230	715	691	471	484	365	1261	871	279	196	143	876	864	930	420	311	279	509	674	813	355	353	423	-2.01345	0.983	0.096394	0.16274	-1.30601	1.69044	-1.23967
Csorokiniana1SL001435t0005	261	580	240	353	238	262	136	390	219	375	267	380	381	506	296	113	99	117	359	458	330	346	266	298	195	463	297	514	376	481	366	278	336	58	74	102	-0.333199	-0.485486	-0.263808	-2.55113	0.258764	0.106477	-2.02856	4e-27	28.24	61687	M.pusilla	AT5G12350
Csorokiniana1SL001485t0013	261	608	240	456	447	414	557	803	935	44	46	63	117	173	77	300	303	192	359	480	330	447	499	471	801	953	1267	60	65	79	112	95	88	154	227	168	0.277531	0.530586	1.36938	1.42806	-2.52089	-2.26784	-2.46222	0	46.42	Solyc02g094280.2.1	S.lycopersicum	AT3G27020	YSL6
Csorokiniana1SL001209t0008	260	902	356	324	259	267	207	317	214	133	93	134	689	1237	583	441	296	216	357	713	490	317	290	304	297	376	289	182	131	170	662	678	663	226	222	189	-0.776606	2.05385	-0.696495	0.40131	-1.6928	1.13766	-0.594995	4e-145	52.95	11258	C.subellipsoidea	AT2G29940	ATPDR3,PDR3
Csorokiniana1SL000924t0006	258	747	368	539	420	365	132	350	224	132	99	125	743	1289	570	222	208	143	354	590	506	529	469	415	190	416	304	181	139	158	715	707	648	114	156	125	-0.0374531	2.11553	-0.673327	-0.274848	-1.60161	0.551374	-1.20313	1e-58	48.5	26422	C.subellipsoidea	AT5G03730	AtCTR1,CTR1,SIS1
Csorokiniana1SL006644t0014	256	389	152	304	412	508	370	643	650	242	247	403	522	635	334	1321	2127	773	351	307	209	298	460	578	532	763	881	332	348	510	502	348	380	678	1593	677	0.622366	0.0477994	1.32585	1.30889	0.455485	-0.119082	0.438525	3e-37	48.1	Pp1s28_124V6.1	P.patens	AT3G18610	ATNUC-L2,NUC-L2,PARLL1
Csorokiniana1SL001762t0011	255	706	247	530	412	411	83	220	149	240	220	368	212	330	162	329	279	156	350	558	340	520	460	467	119	261	201	328	310	466	204	181	184	169	209	137	0.214335	-0.956619	-1.10184	-1.10139	-0.175911	-1.34686	-0.175464	0	76.92	29300	C.subellipsoidea	AT1G15690	ATAVP3,AtVHP1;1,AVP-3,AVP1
Csorokiniana1SL001570t0001	252	489	147	824	730	499	853	1245	1062	127	79	158	828	1684	555	1566	1021	889	346	386	202	808	816	568	1227	1477	1440	173	112	200	796	924	631	804	765	778	1.22982	2.27745	2.14835	2.27445	-0.946578	0.101051	-0.820476
Csorokiniana1SL001443t0014	250	747	313	634	403	361	91	243	221	487	420	591	264	482	185	153	151	125	343	590	431	622	450	410	131	288	299	667	592	748	253	264	210	78	113	109	0.119719	-1.46343	-0.926448	-2.73983	0.557484	-1.02566	-1.25589	0	79.58	g6328.t1	C.reinhardtii	AT1G26570	ATUGD1,UGD1
Csorokiniana1SL002422t0011	248	1133	465	474	308	238	45	146	90	126	78	103	167	278	171	94	59	67	341	895	639	464	344	270	65	173	121	173	110	130	160	152	194	48	44	59	-0.797292	0.295811	-2.38585	-1.45259	-2.18402	-1.09091	-1.25077	5e-38	75.28	Bradi2g14260.1	B.distachyon	AT1G65700
Csorokiniana1SL000339t0007	245	551	203	326	288	221	106	210	161	137	113	155	176	278	119	156	138	113	336	435	279	320	322	251	152	249	218	188	159	196	169	152	135	80	103	98	-0.234408	-0.249647	-0.760303	-0.94682	-0.95191	-0.967149	-1.13843	3e-12	51.43	Sobic.002G056300.1.p	S.bicolor	AT1G06760
Csorokiniana1SL001601t0007	244	1285	541	456	203	164	214	445	268	1174	963	973	679	1318	667	526	274	361	335	1015	745	447	227	187	308	528	363	1610	1360	1231	653	723	759	270	205	316	-1.28279	-0.976775	-0.804998	-2.4089	1.00424	1.31025	-0.599664	0	85.48	26106	C.subellipsoidea	AT3G12580	ATHSP70,HSP70
Csorokiniana1SL002086t0013	244	908	374	411	471	395	322	412	369	292	250	324	990	1544	799	1116	746	567	335	717	515	403	527	450	462	489	500	400	353	410	952	847	909	573	559	496	-0.184881	1.21917	-0.111129	0.485593	-0.430668	0.973382	0.166054	0	48.43	230050	S.moellendorffii	AT2G29940	ATPDR3,PDR3
Csorokiniana1SL000126t0001	239	2512	1488	4400	4298	21830	5285	5377	9600	2687	1626	1924	4482	2577	4077	1273	1666	1983	328	1985	2047	4315	4804	24831	7600	6382	13015	3686	2295	2434	4309	1413	4638	653	1249	1735	2.96097	0.299751	2.63041	-1.21015	0.948711	-1.71251	-2.89185	3e-17	71.7	MDP0000499035	M.domestica
Csorokiniana1SL001374t0005	233	719	276	586	323	251	220	373	254	395	311	365	561	956	406	945	654	566	320	568	380	575	361	286	316	443	344	541	438	461	540	524	461	485	490	495	-0.0544941	0.0818926	-0.201292	0.0292107	0.184333	0.32072	0.414836	0	47.63	46488	C.subellipsoidea	AT1G05500	ATSYTE,NTMC2T2.1,NTMC2TYPE2.1,SYT5,SYTE
Csorokiniana1SL002829t0001	232	684	282	433	275	252	95	174	148	402	357	474	451	763	366	655	500	403	319	540	387	425	307	286	137	207	200	551	503	599	433	418	416	336	375	352	-0.292401	-0.383573	-1.19842	-0.636603	0.407444	0.316272	0.969266	0	74.93	65482	C.subellipsoidea	AT1G20960	emb1507
Csorokiniana1SL002292t0001	230	662	263	449	428	353	135	353	246	244	213	349	367	559	234	359	303	264	315	523	361	440	478	401	194	418	333	334	301	441	353	306	266	184	227	231	0.136577	-0.217972	-0.343848	-0.744523	-0.157579	-0.512129	-0.558254	0	61.05	g6271.t1	C.reinhardtii	AT5G65930	KCBP,PKCBP,ZWI
Csorokiniana1SL000114t0001	229	1377	764	3878	2807	4317	3972	4043	2960	1133	810	1156	1641	1978	2796	1209	1792	1290	314	1088	1051	3802	3141	4918	5710	4801	4012	1554	1144	1462	1580	1085	3181	621	1343	1130	2.2733	0.491	2.56541	-0.427402	0.761529	-1.02077	-2.23128
Csorokiniana1SL002953t0018	226	747	291	302	165	127	83	201	117	48	56	57	346	494	286	381	287	220	311	590	400	296	185	145	119	238	159	66	78	72	333	271	325	196	215	193	-1.05811	2.10129	-1.33393	1.47973	-2.58811	0.571289	0.225557	0	58.79	orange1.1g003636m	C.sinensis	AT4G02280	ATSUS3,SUS3
Csorokiniana1SL013124t0001	224	25	27	31	23	32	12	7	11	27	30	25	27	19	18	16	13	28	309	20	37	30	25	36	17	8	14	36	42	32	26	10	20	8	9	24	-1.99854	-0.965741	-3.24825	-1.39299	-1.73804	-0.705234	0.117218
Csorokiniana1SL017164t0009	223	564	200	338	277	330	382	617	512	139	103	189	782	1320	494	845	827	456	306	446	275	331	309	376	549	732	694	190	145	239	752	724	562	434	619	399	-0.0166193	1.82947	0.942448	1.34068	-0.841945	1.00414	-0.443715	8e-174	73.72	17756	C.subellipsoidea	AT3G21720	ICL
Csorokiniana1SL000416t0006	223	625	240	572	437	388	367	521	598	161	141	218	541	920	435	1452	1235	871	306	494	330	561	489	441	528	618	811	221	199	275	520	504	494	745	925	762	0.399987	1.12766	0.792288	1.80735	-0.700521	0.0271518	0.314537	1e-25	27.17	Vocar20007158m	V.carteri
Csorokiniana1SL001553t0007	222	915	356	672	222	188	85	197	133	644	560	782	239	448	158	391	261	213	304	723	490	658	248	214	122	234	180	883	790	990	229	246	179	201	196	186	-0.437702	-2.02518	-1.50178	-2.19297	0.811653	-0.775825	0.120471	2e-53	68.18	Cre02.g120100.t1.2	C.reinhardtii	AT1G67090	RBCS1A
Csorokiniana1SL009399t0019	222	727	341	474	426	376	448	697	779	183	140	199	310	465	215	772	524	389	304	574	469	465	476	428	643	827	1055	250	198	252	298	255	244	396	392	340	0.0219181	0.187098	0.906013	0.69037	-0.945695	-0.780515	-1.16134	9e-53	54.55	Lus10023133	L.usitatissimum	AT1G15390	ATDEF1,PDF1A
Csorokiniana1SL003579t0005	220	741	252	338	293	201	118	378	286	99	93	120	80	99	31	174	187	89	302	586	347	331	328	229	170	448	387	136	131	152	76	54	35	89	140	78	-0.475906	-1.34269	-0.297225	-0.449565	-1.55944	-2.42623	-1.71178	0	65.37	21033	C.subellipsoidea	AT4G18240	ATSS4,SS4,SSIV
Csorokiniana1SL000523t0002	220	605	215	326	310	328	223	599	399	229	174	226	626	757	430	277	289	196	302	478	295	320	347	373	320	711	540	314	246	285	602	415	489	142	217	172	-0.0485835	0.833912	0.548143	-0.671957	-0.346613	0.535882	-1.56671	0	55.63	Cre12.g505350.t1.2	C.reinhardtii	AT3G57330	ACA11
Csorokiniana1SL000997t0002	218	806	300	357	200	170	98	302	193	341	260	339	469	771	345	776	706	403	299	637	413	350	223	193	140	359	262	468	366	429	451	423	392	398	529	352	-0.817081	0.00376227	-0.826903	0.0191208	-0.0947536	0.726089	0.75127	1e-175	61.27	Cre08.g385500.t2.1	C.reinhardtii	AT1G69830	AMY3,ATAMY3
Csorokiniana1SL028596t0001	217	2185	1390	1931	1092	1696	1737	1582	1050	2298	1418	1785	722	1673	2112	859	898	619	297	1727	1912	1894	1221	1929	2497	1878	1423	3151	2002	2259	694	917	2402	441	673	542	0.357767	-0.885031	0.558876	-2.16294	0.913136	-0.329662	-1.80868	2e-36	91.55	Cucsa.290260.1	C.sativus
Csorokiniana1SL000179t0001	216	1291	718	4003	2773	4205	3903	3723	2800	1039	767	1100	1853	2410	3168	1356	1796	1379	296	1020	988	3925	3102	4790	5611	4421	3795	1424	1083	1391	1783	1322	3604	696	1346	1208	2.35842	0.783123	2.58494	-0.262632	0.758482	-0.816814	-2.08909	2e-21	64.56	Medtr1g006120.1	M.truncatula	AT3G22300	RPS10
Csorokiniana1SL001108t0008	210	999	319	373	318	332	34	166	63	10	9	16	223	385	203	25	13	16	289	789	438	366	355	378	48	197	85	14	13	20	214	211	230	13	9	14	-0.464642	3.81203	-2.19993	-0.394051	-5.02173	-0.745059	-3.21585
Csorokiniana1SL000188t0001	210	813	656	2765	3058	2665	2596	1758	595	902	661	783	4587	6748	7357	2709	715	1783	288	642	902	2711	3416	3030	3734	2087	806	1236	933	991	4407	3697	8368	1390	536	1559	2.32113	2.38217	1.8543	0.141251	0.785912	0.846954	-0.92714	4e-12	66.04	Gorai.007G237900.1	G.raimondii
Csorokiniana1SL002998t0008	209	665	242	277	191	167	116	299	197	205	149	187	410	692	318	34	38	29	287	525	332	271	213	190	166	355	266	280	210	237	394	379	362	17	28	25	-0.763768	0.642838	-0.539809	-3.36559	-0.655432	0.751174	-3.48121	3e-35	33.17	Pp1s128_133V6.1	P.patens	AT5G44360
Csorokiniana1SL001962t0005	209	464	179	406	268	241	32	107	70	76	95	109	159	229	126	177	153	120	287	366	246	398	299	274	45	126	94	104	134	137	152	126	143	91	114	105	0.111125	0.166306	-1.75639	-0.273523	-1.26073	-1.20554	0.222141	0	64.8	Cre01.g054500.t1.2	C.reinhardtii
Csorokiniana1SL004460t0008	209	356	131	309	294	395	125	292	190	187	160	236	269	343	170	140	164	93	287	281	180	303	328	450	179	346	257	256	225	299	258	188	193	72	123	81	0.529902	-0.288467	0.0637427	-1.50199	0.060663	-0.757706	-1.50507	5e-16	55.86	Cre03.g182850.t1.3	C.reinhardtii
Csorokiniana1SL000871t0005	208	527	226	351	284	283	138	338	224	233	240	306	733	1019	586	574	509	346	286	416	310	344	317	322	198	401	303	320	339	387	705	559	666	294	381	302	-0.0419869	0.884438	-0.166288	-0.0950483	0.0458669	0.972292	0.117107	0	43.97	Migut.N00920.1.p	M.guttatus	AT2G47000	ABCB4,ATPGP4,MDR4,PGP4
Csorokiniana1SL000151t0001	205	160	120	300	265	570	288	296	597	152	96	110	628	196	291	112	133	239	282	126	164	294	296	649	414	351	809	208	136	139	604	107	331	57	99	209	1.1126	1.11021	1.45793	-0.399525	-0.246802	-0.249192	-2.10426
Csorokiniana1SL018176t0001	204	518	186	284	239	205	67	135	95	73	66	83	216	436	175	667	402	381	280	409	256	278	267	233	96	160	128	100	92	104	207	239	199	342	301	334	-0.280121	1.11989	-1.29699	1.71793	-1.67035	-0.270347	1.34457	8e-55	50.63	23417	C.subellipsoidea	AT5G10860
Csorokiniana1SL018175t0001	203	518	180	284	238	205	68	136	96	71	63	82	215	436	173	669	401	378	278	409	248	278	266	233	98	161	130	97	88	104	207	239	196	343	300	330	-0.26791	1.15265	-1.26661	1.7541	-1.69599	-0.275433	1.32472	1e-54	50.63	23417	C.subellipsoidea	AT5G10860
Csorokiniana1SL006505t0010	203	518	206	185	165	145	43	102	85	206	172	255	283	432	206	392	412	194	279	409	283	181	184	164	61	120	115	282	243	323	272	237	234	201	309	169	-0.873233	-0.190083	-1.71375	-0.319262	-0.197135	0.486015	1.19735	5e-168	75.83	26453	C.subellipsoidea	AT1G79530	GAPCP-1
Csorokiniana1SL001580t0005	203	500	222	324	356	305	361	545	554	112	123	161	250	354	195	587	569	325	278	395	306	318	398	347	518	647	751	153	173	203	240	194	221	301	426	284	0.117148	0.309482	0.969085	0.935191	-0.888031	-0.695697	-0.921924	0	71.93	Cre11.g474800.t1.2	C.reinhardtii	AT5G46180	DELTA-OAT
Csorokiniana1SL000295t0001	203	1468	466	436	279	311	75	145	124	1329	670	1155	136	297	107	223	159	104	279	1160	641	428	312	354	107	172	167	1823	945	1461	131	163	122	114	119	91	-0.927589	-3.34867	-2.21912	-3.70425	1.02383	-1.39725	-0.461304
Csorokiniana1SL000068t0002	203	732	611	12233	17905	19500	10078	7774	2473	835	590	699	23171	29127	32916	11222	1460	8038	278	578	840	11995	20020	22189	14491	9229	3352	1145	833	885	22282	15972	37442	5761	1094	7035	4.99782	4.72501	3.9962	2.27883	0.7546	0.48179	-0.962766	4e-21	51.02	Solyc11g044610.1.1	S.lycopersicum
Csorokiniana1SL006387t0009	202	466	183	722	811	727	2280	2779	3541	42	47	63	489	754	291	2614	1923	1507	278	368	252	707	906	827	3278	3299	4800	57	66	79	470	413	331	1342	1441	1319	1.44319	2.58988	3.66363	4.34642	-2.15437	-1.00768	-1.47158	0	70.84	Vocar20003956m	V.carteri	AT3G48170	ALDH10A9
Csorokiniana1SL018174t0001	201	511	180	282	238	205	68	135	94	70	62	81	215	432	172	669	400	377	276	403	248	276	266	233	98	160	127	96	88	102	207	237	196	344	299	330	-0.258113	1.16359	-1.26771	1.76863	-1.69909	-0.277388	1.33725	6e-55	50.63	23417	C.subellipsoidea	AT5G10860
Csorokiniana1SL000309t0005	201	468	157	219	291	208	185	439	451	39	42	61	72	129	54	400	384	230	276	370	215	214	325	237	266	521	611	53	59	77	69	71	61	205	288	201	-0.148252	0.0857364	0.700897	1.87351	-2.18396	-1.94997	-1.01134	4e-118	53.8	14028	C.subellipsoidea	AT5G13500
Csorokiniana1SL018172t0001	200	511	180	282	237	204	67	135	95	71	62	80	214	431	172	667	400	377	274	404	248	276	265	232	96	160	128	97	88	101	206	236	196	342	300	330	-0.259734	1.15583	-1.26904	1.76354	-1.69383	-0.278273	1.33874	8e-55	50.63	23417	C.subellipsoidea	AT5G10860
Csorokiniana1SL018173t0001	200	514	181	283	239	205	68	134	95	70	63	80	215	434	175	671	400	380	275	406	249	277	267	233	98	159	129	96	89	101	206	238	198	344	299	333	-0.257914	1.16683	-1.26961	1.77038	-1.69991	-0.275161	1.34007	8e-55	50.63	23417	C.subellipsoidea	AT5G10860
Csorokiniana1SL018171t0001	200	513	180	282	238	205	67	134	95	70	62	80	214	432	172	665	399	376	275	405	248	276	266	233	96	159	129	96	88	101	206	237	196	341	299	329	-0.260545	1.16462	-1.27164	1.76691	-1.70368	-0.278521	1.33487	9e-55	50.63	23417	C.subellipsoidea	AT5G10860
Csorokiniana1SL018170t0001	200	510	180	282	237	204	67	134	94	70	62	80	214	431	172	665	399	376	274	403	248	276	265	232	96	158	127	96	88	101	206	236	196	341	299	329	-0.257885	1.16276	-1.27421	1.76653	-1.69892	-0.278273	1.34182	6e-55	50.63	23417	C.subellipsoidea	AT5G10860
Csorokiniana1SL017138t0001	199	1347	788	2784	1722	416	2626	2353	1141	1354	821	1018	1023	1839	2658	818	911	694	273	1064	1084	2730	1926	473	3775	2793	1547	1856	1158	1288	984	1009	3024	420	682	608	1.08277	0.221458	1.74472	-1.33104	0.829432	-0.0318773	-2.24632	9e-16	81.25	PGSC0003DMP400058171	S.tuberosum	ATCG00065
Csorokiniana1SL000283t0006	199	606	273	254	212	180	82	291	168	209	145	239	339	497	191	109	161	77	273	479	375	249	237	205	118	345	228	286	204	302	326	272	217	56	120	67	-0.706445	0.0406422	-0.706365	-1.70398	-0.507854	0.239233	-1.50547
Csorokiniana1SL017985t0001	198	1284	448	362	147	121	61	126	89	1157	644	939	315	858	267	264	168	156	271	1015	617	354	164	138	88	149	120	1587	909	1188	303	470	304	136	126	137	-1.53632	-1.7739	-2.41539	-3.20999	0.952786	0.715201	0.158178	0	89.19	ATCG00480.1	A.thaliana	ATCG00480	-
Csorokiniana1SL002897t0006	197	624	257	584	445	368	551	1050	737	231	211	291	687	1200	597	395	261	270	271	493	353	572	497	418	792	1247	999	317	297	368	660	658	679	203	195	236	0.413875	1.02428	1.44414	-0.630416	-0.185691	0.42471	-2.26024
Csorokiniana1SL000029t0002	197	764	265	204	196	153	184	289	206	272	237	320	804	1225	541	1164	791	585	271	604	364	200	219	174	265	343	279	372	334	405	773	672	615	598	593	512	-1.0631	0.890478	-0.481758	0.615223	-0.15653	1.79705	0.940451	0	41.51	Solyc08g067620.2.1	S.lycopersicum	AT1G15520	ABCG40,ATABCG40,ATPDR12,PDR12
Csorokiniana1SL000712t0020	197	698	237	459	350	307	87	319	198	158	129	172	389	572	247	198	225	95	271	552	326	450	391	349	124	378	268	217	182	218	374	314	280	102	169	83	0.051589	0.650585	-0.575162	-0.80253	-0.89767	-0.298674	-1.12504	1e-30	32.45	Vocar20000111m	V.carteri	AT2G25240
Csorokiniana1SL002471t0002	196	671	241	127	145	129	44	133	66	114	65	93	367	563	209	195	259	143	269	530	331	125	162	146	63	158	89	156	92	118	353	308	238	100	194	125	-1.38685	1.30027	-1.87035	0.199051	-1.63069	1.05644	0.438712
Csorokiniana1SL005272t0014	196	680	247	163	113	104	70	160	111	331	301	348	326	491	287	296	187	203	269	537	339	159	126	118	101	189	150	454	425	440	313	269	326	152	140	177	-1.50348	-0.537472	-1.38119	-1.49136	0.202964	1.16897	0.0927987	0	79.26	54922	C.subellipsoidea	AT5G56000	AtHsp90.4,Hsp81.4
Csorokiniana1SL003004t0013	196	648	287	207	127	104	8	25	19	390	328	477	34	57	25	32	27	28	269	512	395	203	142	118	11	29	25	534	462	603	33	31	28	16	20	24	-1.34556	-4.11366	-4.17848	-4.72498	0.44373	-2.32438	-0.102769	5e-36	33.33	58561	C.subellipsoidea
Csorokiniana1SL000476t0006	195	306	118	131	99	92	18	39	23	65	66	72	78	84	42	10	6	9	268	241	162	128	110	104	26	46	31	89	92	90	75	46	47	5	4	8	-0.971578	-0.697325	-2.70834	-3.97951	-1.30243	-1.02818	-2.5736	4e-22	32.73	Thecc1EG042453t1	T.cacao	AT5G57740	XBAT32
Csorokiniana1SL001239t0003	195	534	218	319	307	237	103	308	182	209	185	309	198	228	122	81	62	46	267	422	300	312	343	269	148	365	247	287	261	390	190	125	139	41	46	40	-0.0974431	-1.04804	-0.380701	-2.88217	-0.0765113	-1.02711	-2.57798
Csorokiniana1SL001533t0011	195	324	123	514	697	696	242	506	476	69	105	152	44	55	51	9	5	8	268	256	169	504	779	791	348	600	645	94	148	192	42	30	57	4	4	7	1.5819	-1.74724	1.20133	-4.84556	-0.673203	-4.00234	-6.72009
Csorokiniana1SL001744t0003	195	377	208	144	92	106	86	249	150	257	151	188	327	474	214	239	253	173	267	298	286	141	103	120	124	296	203	352	213	237	315	260	243	122	189	151	-1.22548	0.0268341	-0.451612	-0.793947	-0.0859096	1.1664	-0.428245	0	74.64	53011	C.subellipsoidea	AT1G60810	ACLA-2
Csorokiniana1SL000361t0004	194	587	215	273	196	176	59	151	93	258	219	289	359	626	300	551	377	326	267	464	296	267	219	200	85	179	126	354	308	365	345	343	341	283	282	285	-0.58053	0.00339127	-1.39486	-0.273495	0.00199395	0.585915	1.12336	0	71.11	52379	C.subellipsoidea	AT3G46970	ATPHS2,PHS2
Csorokiniana1SL001400t0013	192	353	139	341	332	335	52	118	96	60	55	88	32	28	12	3	3	2	264	279	191	334	371	381	75	139	130	82	77	111	30	15	14	2	2	2	0.566747	-2.18995	-1.0898	-5.711	-1.43778	-4.19448	-6.05898
Csorokiniana1SL010908t0001	190	406	199	300	332	353	573	663	757	109	105	118	208	287	114	341	293	236	260	321	273	294	371	401	823	787	1026	149	148	149	200	157	130	175	220	207	0.318476	0.124805	1.62514	0.42966	-0.936866	-1.13054	-2.13235	7e-104	78.09	g1910.t1	C.reinhardtii
Csorokiniana1SL002133t0001	189	1597	471	639	421	372	238	449	303	523	250	428	205	562	161	277	193	127	260	1262	648	626	470	423	341	533	411	717	352	542	197	308	183	142	144	111	-0.514265	-1.22705	-0.75539	-2.01877	-0.430031	-1.14282	-1.69341	3e-129	93.33	21138	C.subellipsoidea	ATCG00670
Csorokiniana1SL000994t0001	188	705	261	314	177	144	89	263	166	296	220	294	414	677	306	677	633	344	258	557	359	307	198	164	127	312	224	405	311	371	398	371	348	347	474	301	-0.811338	0.0387665	-0.822966	0.0458834	-0.111103	0.739001	0.757747	3e-169	61.64	Cre08.g385500.t2.1	C.reinhardtii	AT1G69830	AMY3,ATAMY3
Csorokiniana1SL000993t0001	188	695	259	314	177	143	88	261	165	295	218	291	409	683	302	677	635	340	258	549	356	307	197	162	127	310	223	405	307	368	393	375	344	347	476	298	-0.802716	0.0408299	-0.819151	0.0536961	-0.107411	0.736135	0.765437	9e-169	63.32	Cre08.g385500.t2.1	C.reinhardtii	AT1G69830	AMY3,ATAMY3
Csorokiniana1SL000354t0009	188	632	263	596	474	414	722	1080	816	151	133	126	400	754	354	345	324	221	258	499	362	584	530	471	1037	1282	1106	206	187	159	384	414	403	177	243	193	0.502765	1.12004	1.61406	0.150416	-1.01833	-0.401063	-2.48198	5e-62	41.4	26422	C.subellipsoidea	AT5G03730	AtCTR1,CTR1,SIS1
Csorokiniana1SL000992t0001	187	697	255	311	178	143	89	262	167	295	216	290	407	680	305	677	634	341	256	551	350	305	198	162	127	311	226	404	305	367	391	373	346	348	475	298	-0.797669	0.0456075	-0.801147	0.0590642	-0.104918	0.738359	0.755294	4e-169	62.5	Cre08.g385500.t2.1	C.reinhardtii	AT1G69830	AMY3,ATAMY3
Csorokiniana1SL000996t0001	187	711	257	313	178	144	91	262	167	295	218	297	414	691	305	676	636	340	257	562	353	307	198	163	130	310	226	404	307	376	398	379	346	347	476	298	-0.808937	0.0478228	-0.812713	0.0443187	-0.108255	0.748505	0.748776	1e-168	62.6	Cre08.g385500.t2.1	C.reinhardtii	AT1G69830	AMY3,ATAMY3
Csorokiniana1SL000990t0001	187	694	255	311	177	143	89	260	165	293	216	290	405	679	302	672	634	340	256	549	350	304	198	162	127	308	224	401	304	367	390	372	343	345	475	297	-0.797484	0.0429348	-0.809595	0.0587779	-0.10709	0.733329	0.761283	2e-169	63.32	Cre08.g385500.t2.1	C.reinhardtii	AT1G69830	AMY3,ATAMY3
Csorokiniana1SL000995t0001	187	708	258	315	179	143	88	264	165	298	217	292	409	692	309	682	637	349	257	559	355	309	200	163	127	313	224	409	306	369	393	380	351	350	477	305	-0.801955	0.0521257	-0.819556	0.0631222	-0.111679	0.742402	0.770999	6e-169	63.32	Cre08.g385500.t2.1	C.reinhardtii	AT1G69830	AMY3,ATAMY3
Csorokiniana1SL002200t0015	187	398	163	153	118	103	65	85	68	148	138	188	141	306	99	241	184	175	256	315	224	150	131	117	93	101	92	203	195	237	136	168	112	123	138	153	-0.997955	-0.612211	-1.47242	-0.616643	-0.324287	0.0614571	0.531491	7e-124	50.5	64567	C.subellipsoidea	AT1G12230
Csorokiniana1SL000989t0001	186	695	256	311	178	143	89	263	167	294	217	291	409	681	303	675	635	341	256	549	352	304	198	162	127	312	226	403	306	368	393	373	345	346	476	298	-0.798117	0.0463751	-0.797952	0.0579319	-0.104346	0.740146	0.751538	7e-170	62.6	Cre08.g385500.t2.1	C.reinhardtii	AT1G69830	AMY3,ATAMY3
Csorokiniana1SL000007t0004	186	496	184	162	127	121	73	151	109	128	119	179	300	401	213	433	275	234	256	392	253	159	142	138	105	179	148	176	168	227	289	220	242	222	206	204	-1.03678	0.395608	-1.05852	0.149227	-0.658376	0.774016	0.549367	0	73.17	ppa002598m	P.persica	AT3G12580	ATHSP70,HSP70
Csorokiniana1SL000991t0001	186	696	255	311	177	143	89	261	165	294	216	291	410	678	303	678	633	341	256	550	350	305	198	162	127	310	223	403	304	368	394	372	344	348	474	298	-0.79753	0.0457971	-0.808296	0.0595192	-0.104661	0.738666	0.763155	1e-168	63.32	Cre08.g385500.t2.1	C.reinhardtii	AT1G69830	AMY3,ATAMY3
Csorokiniana1SL001527t0014	186	421	135	262	211	197	57	228	127	115	76	129	319	357	197	67	42	36	255	332	185	256	235	224	82	270	171	158	107	163	307	196	224	34	31	32	-0.110475	0.762827	-0.560982	-2.1423	-0.850758	0.0225441	-2.43208
Csorokiniana1SL000109t0001	185	1499	853	2129	1117	1558	1852	2124	1657	1483	951	1204	868	1278	1874	686	747	533	254	1185	1174	2087	1249	1773	2663	2521	2246	2034	1342	1524	835	700	2131	352	560	466	0.967362	-0.41849	1.50762	-1.83059	0.907073	-0.478779	-2.43114	6e-16	74.51	MDP0000499035	M.domestica
Csorokiniana1SL009471t0002	184	832	322	1092	730	504	83	434	306	257	243	369	49	76	19	11	6	7	253	658	443	1070	816	573	119	515	415	352	342	466	47	41	22	6	4	6	0.861673	-3.39721	-0.368182	-6.19567	-0.22203	-4.48092	-6.04952
Csorokiniana1SL001582t0001	184	786	354	224	223	150	108	355	210	259	175	250	230	397	165	72	76	50	253	621	486	220	249	171	155	421	284	355	246	316	221	218	188	37	57	43	-1.08999	-0.549829	-0.662725	-2.74439	-0.568695	-0.0285323	-2.65036
Csorokiniana1SL000046t0001	183	287	231	1239	1034	988	1005	694	701	345	215	236	1865	1743	1896	725	521	766	251	227	318	1215	1155	1123	1445	824	950	473	303	298	1790	955	2156	372	390	669	2.13493	2.19015	2.01662	0.414373	0.433229	0.48845	-1.16902
Csorokiniana1SL019895t0001	183	511	272	777	507	115	472	444	211	481	289	344	254	384	583	341	364	205	250	404	374	761	567	130	678	527	285	659	407	435	244	210	663	175	273	179	0.503826	-0.426711	0.534364	-1.26095	0.545794	-0.384743	-1.24952	3e-11	78.95	evm.model.supercontig_2112.1	C.papaya
Csorokiniana1SL002312t0011	182	345	149	223	252	214	173	347	291	83	83	83	292	478	175	399	416	275	249	272	204	219	282	244	249	412	395	113	117	104	281	262	199	205	312	240	0.0351897	1.1485	0.539349	1.17666	-1.11707	-0.00376632	-0.479765	3e-68	45.94	26422	C.subellipsoidea	AT5G03730	AtCTR1,CTR1,SIS1
Csorokiniana1SL003135t0003	182	733	311	509	278	202	36	133	65	329	333	358	280	544	229	281	147	173	250	579	428	499	310	230	52	157	87	451	469	452	269	298	260	144	110	151	-0.275126	-0.728783	-2.08392	-1.75982	0.126649	-0.327008	0.450753	3e-31	34.51	266713	S.moellendorffii	AT3G16240	AQP1,ATTIP2;1,DELTA-TIP,DELTA-TIP1,TIP2;1
Csorokiniana1SL008041t0004	182	506	144	205	104	135	26	70	47	830	641	918	84	153	74	20	27	9	250	400	197	201	116	154	37	83	63	1138	904	1162	80	84	84	10	20	8	-0.849192	-3.69256	-2.20727	-6.39333	1.9187	-0.924669	-2.26736	9e-90	79.31	58975	C.subellipsoidea	AT1G29930	AB140,CAB1,CAB140,LHCB1.3
Csorokiniana1SL001038t0004	180	423	152	218	178	214	89	153	140	154	140	254	150	285	124	370	304	203	247	334	208	213	199	244	128	181	190	211	198	321	144	156	141	190	228	178	-0.268077	-0.726851	-0.662957	-0.293739	-0.114219	-0.572992	0.254999	5e-162	79.93	Cre10.g434750.t1.2	C.reinhardtii	AT3G58610
Csorokiniana1SL003392t0010	179	434	186	543	610	426	727	906	1045	80	95	111	374	730	220	1871	1160	1217	245	343	255	532	682	485	1045	1075	1417	109	133	140	360	400	250	961	869	1065	1.01108	1.40111	2.06866	2.92071	-1.14113	-0.751098	-0.289085	6e-140	56.79	31127	C.subellipsoidea	AT1G70820
Csorokiniana1SL004794t0020	179	442	182	384	241	230	113	230	203	135	165	174	333	554	220	126	70	121	246	349	250	377	269	262	162	272	275	184	233	220	320	304	250	64	52	106	0.102305	0.454131	-0.25385	-1.51928	-0.406415	-0.0545899	-1.67184	0	63.53	194837	M.pusilla	AT2G42790	CSY3
Csorokiniana1SL000159t0001	178	904	578	1060	539	444	868	866	720	823	672	746	595	924	1084	642	550	467	245	714	795	1039	602	505	1247	1028	976	1129	948	943	572	507	1233	330	411	409	0.291066	-0.385599	0.89007	-1.39284	0.783597	0.106932	-1.49931
Csorokiniana1SL017500t0007	174	540	197	137	114	101	22	52	24	42	41	57	115	167	69	29	36	19	238	426	271	134	127	114	31	62	32	58	58	72	110	92	78	15	27	17	-1.31497	0.580563	-2.91017	-1.68277	-2.32345	-0.427921	-1.09605	0	61.47	Cre12.g500150.t1.1	C.reinhardtii	AT1G23800	ALDH2B,ALDH2B7
Csorokiniana1SL000071t0001	171	589	403	2221	4450	5669	7724	1805	2278	605	456	501	45697	37690	64664	18412	646	17322	235	465	555	2178	4977	6453	11107	2143	3088	829	644	634	43952	20671	73557	9454	484	15163	3.43883	6.0352	3.70266	3.57444	0.747762	3.34413	0.619542
Csorokiniana1SL000184t0001	171	588	402	2612	5700	6569	9107	2270	2400	604	452	500	45847	40826	64893	19536	652	17352	234	465	553	2561	6372	7475	13096	2695	3252	828	637	632	44096	22389	73818	10031	488	15189	3.71169	6.06379	3.92659	3.61559	0.743991	3.0961	0.432985	1e-12	34.44	Medtr1g006300.1	M.truncatula	ATMG00030
Csorokiniana1SL017284t0001	169	1235	483	718	630	479	191	244	211	519	319	449	138	453	201	450	320	230	232	976	665	704	704	545	274	289	285	711	450	568	132	248	228	231	239	201	0.0609054	-1.50537	-1.14178	-1.36469	-0.11514	-1.68141	-0.338054	2e-14	37.14	Eucgr.H02719.1	E.grandis	ATMG00090
Csorokiniana1SL001924t0006	168	589	209	272	159	161	67	163	124	385	336	491	191	372	140	402	242	207	230	465	288	267	178	183	96	193	167	527	474	621	183	204	159	206	181	181	-0.648231	-1.57062	-1.10591	-1.51235	0.722993	-0.199394	0.316552	0	75.81	52408	C.subellipsoidea	AT3G08530
Csorokiniana1SL006430t0002	167	555	232	241	166	123	27	51	24	137	100	131	212	414	178	366	171	257	229	438	319	236	185	139	39	60	32	187	140	165	203	227	202	188	128	225	-0.814583	0.35972	-2.91654	0.133696	-1.00099	0.173311	2.04924	3e-126	45.49	Vocar20014868m	V.carteri
Csorokiniana1SL005392t0004	167	317	126	149	151	176	51	103	75	62	71	101	226	277	157	442	482	248	229	250	173	146	169	200	73	122	102	85	100	128	217	152	179	227	361	217	-0.341821	0.808534	-1.13227	1.36537	-1.06082	0.0895396	1.43682	7e-95	39.85	67904	C.subellipsoidea
Csorokiniana1SL001398t0005	165	494	213	272	143	153	39	106	75	230	235	342	96	150	88	146	98	87	227	390	292	267	159	174	56	125	101	315	331	432	92	82	100	75	73	76	-0.601257	-1.97597	-1.68789	-2.27097	0.24598	-1.12874	-0.337105	8e-134	65.44	17524	C.subellipsoidea	AT5G61790	ATCNX1,CNX1
Csorokiniana1SL000630t0005	164	616	233	454	320	228	150	333	271	367	309	450	379	618	285	449	369	280	225	486	320	445	358	259	216	395	367	503	436	569	365	339	324	230	277	245	0.0416182	-0.554449	-0.0766552	-1.00513	0.547825	-0.0482425	-0.380653
Csorokiniana1SL000223t0001	164	232	195	1305	631	582	1282	1493	1723	278	192	181	788	526	812	362	339	379	225	183	268	1279	705	662	1844	1772	2336	381	270	229	757	288	923	186	254	331	1.96831	1.16059	3.13761	-0.191514	0.381209	-0.426518	-2.94792
Csorokiniana1SL002522t0018	163	376	138	236	204	171	105	205	175	83	66	88	371	494	246	536	466	324	223	297	190	231	228	194	151	243	237	114	93	111	356	271	279	275	349	283	-0.1226	1.51207	-0.170993	1.51384	-1.16077	0.473905	0.524063	0	70.35	12044	C.subellipsoidea	AT1G74310	ATHSP101,HOT1,HSP101
Csorokiniana1SL000210t0001	163	587	471	2832	1926	1150	4166	3603	2746	624	471	568	1541	1753	2798	862	791	832	223	464	647	2777	2153	1308	5990	4277	3722	856	664	719	1482	962	3182	442	592	728	2.22458	1.32935	3.3898	-0.344698	0.746267	-0.14896	-2.98823
Csorokiniana1SL000073t0001	163	459	299	4010	8098	6832	19866	2471	1959	461	330	363	14024	46278	18579	20336	1254	5525	224	362	411	3932	9054	7773	28566	2933	2655	632	465	459	13484	25379	21133	10442	940	4835	4.37956	5.26874	5.09782	3.38137	0.641904	1.53108	-1.07455	4e-15	63.08	Lus10011945	L.usitatissimum	AT4G29810	ATMKK2,MK1,MKK2
Csorokiniana1SL001921t0010	162	371	148	237	170	133	43	111	98	220	178	236	250	461	214	554	392	311	223	293	204	232	190	151	61	132	133	301	251	299	240	253	243	284	294	272	-0.326795	-0.206887	-1.14252	-0.000474826	0.241719	0.361627	1.38376	0	62.97	47731	C.subellipsoidea	AT5G12180	CPK17
Csorokiniana1SL000241t0001	162	157	126	1124	773	526	1042	867	946	166	114	124	888	703	1247	330	253	448	222	124	173	1102	864	598	1498	1029	1282	228	160	157	854	386	1418	170	190	392	2.30347	2.28628	2.87448	0.463707	0.0687593	0.0515665	-2.34201	3e-12	42.5	AC233207_1001.1	M.truncatula
Csorokiniana1SL001333t0019	161	359	124	504	696	576	701	922	1086	60	63	85	196	370	132	1080	877	699	221	284	171	494	778	655	1007	1094	1472	82	89	107	188	203	150	554	657	612	1.5135	0.959973	2.40448	2.71264	-1.27884	-1.83236	-0.970675	3e-27	28.59	61687	M.pusilla	AT5G12350
Csorokiniana1SL007052t0010	161	368	144	466	539	426	1126	1410	1612	83	82	119	442	558	255	870	616	492	221	290	197	457	603	485	1618	1673	2185	113	115	150	425	306	290	447	461	431	1.12289	1.43204	2.949	1.82365	-0.907098	-0.597948	-2.03245
Csorokiniana1SL000660t0005	160	1443	339	1273	1239	633	1188	2581	2415	670	533	755	2053	2887	1936	1058	531	357	220	1141	467	1248	1385	720	1708	3064	3273	919	752	955	1974	1583	2202	543	398	312	0.876072	1.13331	2.1388	-1.06641	0.523203	0.780443	-2.682
Csorokiniana1SL009717t0004	160	377	109	470	638	341	546	796	882	216	222	290	982	937	687	1910	1424	1267	220	298	150	460	713	387	784	944	1196	296	313	367	944	514	781	981	1067	1109	1.22464	1.19817	2.13057	1.69326	0.547304	0.520832	0.109999	1e-16	35.38	31629	C.subellipsoidea	AT3G60240	CUM2,EIF4G
Csorokiniana1SL002528t0010	160	543	239	357	269	189	634	617	706	236	195	252	553	1268	516	166	90	69	219	429	328	350	300	215	911	732	956	324	275	319	531	695	586	85	67	60	-0.174359	0.983215	1.41229	-2.10753	-0.0905109	1.06706	-3.61034	5e-25	30.8	Cre05.g245700.t1.3	C.reinhardtii	AT5G14230
Csorokiniana1SL000142t0001	159	1887	961	4107	3152	1499	6004	5703	3838	1842	1184	1465	1876	2710	4809	1361	1921	1428	218	1491	1322	4026	3527	1706	8629	6774	5202	2524	1671	1853	1806	1487	5471	699	1437	1252	1.61109	0.535177	2.76514	-0.836017	0.996685	-0.0792233	-2.60448	1e-22	60.23	Thecc1EG046409t1	T.cacao	ATCG00065
Csorokiniana1SL018703t0004	159	456	182	204	141	111	30	85	51	116	114	122	25	52	35	38	28	16	218	360	250	200	158	126	43	100	68	159	160	154	24	29	40	19	21	14	-0.775006	-2.35847	-1.96663	-3.12642	-0.80606	-2.38953	-1.96585	4e-44	47.85	31477	C.subellipsoidea	AT5G24490
Csorokiniana1SL001839t0017	158	252	95	143	221	219	84	191	178	21	28	31	62	76	25	251	259	159	216	199	131	140	247	249	121	226	241	28	39	39	59	42	28	129	194	139	0.218138	0.283946	0.10663	2.12118	-2.36337	-2.29756	-0.348817	4e-155	56.84	Cre17.g732300.t1.2	C.reinhardtii	AT3G06580	GAL1,GALK
Csorokiniana1SL000607t0004	158	519	191	378	283	259	277	393	349	212	193	291	300	640	278	617	351	346	217	410	262	370	316	294	398	466	473	290	272	368	288	351	316	317	263	303	0.140112	0.0389364	0.588352	-0.0756325	0.0634634	-0.0377127	-0.600522	0	91.75	25465	C.subellipsoidea	AT3G13920	EIF4A1,RH4,TIF4A1
Csorokiniana1SL017142t0001	157	483	286	855	720	920	820	791	824	461	331	357	975	960	1527	787	837	703	215	381	393	838	805	1046	1179	938	1117	632	467	452	937	526	1736	404	627	615	1.44303	1.04547	1.70936	0.0868629	0.64798	0.250421	-0.974515	4e-19	65.28	Medtr1g006300.1	M.truncatula	ATMG00030
Csorokiniana1SL002364t0009	157	537	209	378	348	301	393	459	476	133	90	119	469	939	403	628	408	343	216	424	288	370	389	342	564	544	645	182	127	150	451	515	458	322	306	300	0.247317	1.63417	0.918213	1.01646	-1.0161	0.370746	-0.917853	2e-153	52.9	14821	C.subellipsoidea	AT2G16090	ARI2,ATARI2
Csorokiniana1SL000229t0002	157	405	295	1359	841	361	1291	1384	1337	430	300	317	1503	1422	2360	637	290	561	215	320	406	1332	941	411	1855	1644	1811	589	424	401	1445	780	2684	327	217	490	1.51166	1.79658	2.49626	-0.450096	0.586207	0.871126	-2.36015
Csorokiniana1SL002566t0016	156	607	265	274	166	146	322	378	326	612	516	598	438	1045	534	720	441	425	214	479	365	268	185	166	463	449	441	839	729	757	421	573	607	369	331	372	-0.772949	-0.537525	0.354279	-1.11732	1.13508	1.3705	-0.336518	0	77.18	Cre07.g356350.t1.1	C.reinhardtii	AT4G15560	CLA,CLA1,DEF,DXPS2,DXS
Csorokiniana1SL005525t0006	156	280	107	189	169	211	31	81	72	27	31	55	187	282	115	61	52	40	214	221	147	185	189	240	44	96	97	37	44	69	179	154	131	31	39	35	0.0751809	1.63322	-1.30064	-0.522743	-1.9589	-0.400859	-1.181
Csorokiniana1SL002157t0009	156	553	198	294	154	140	114	217	162	174	133	166	302	614	245	308	189	205	214	437	272	288	172	159	163	257	220	238	187	209	290	336	278	158	141	179	-0.577308	0.512443	-0.529007	-0.407245	-0.54118	0.548572	-0.419418	0	63.94	54281	C.subellipsoidea	AT5G27600	ATLACS7,LACS7
Csorokiniana1SL000509t0015	156	402	176	335	330	309	282	515	383	186	158	154	396	820	419	712	658	378	214	317	242	328	368	351	405	611	519	254	223	194	381	449	476	365	493	331	0.438096	0.959556	0.989038	0.823731	-0.202969	0.318491	-0.368276	5e-56	37.34	26422	C.subellipsoidea	AT5G03730	AtCTR1,CTR1,SIS1
Csorokiniana1SL000493t0004	155	542	241	309	300	250	763	882	976	432	412	429	767	1494	690	1455	957	1089	213	428	332	303	335	285	1096	1046	1323	592	581	542	737	819	785	747	717	953	-0.0778359	0.448991	1.83272	0.495298	0.817676	1.3445	-0.519747	0	78.86	194225	M.pusilla	AT3G57150	AtCBF5,AtNAP57,CBF5,NAP57
Csorokiniana1SL000081t0001	155	147	113	2749	1399	897	2675	2150	2524	143	141	105	1404	1268	1508	981	1619	1344	213	116	155	2695	1565	1021	3845	2553	3420	196	199	133	1351	696	1715	504	1212	1178	3.44853	2.83274	4.34337	2.45446	0.126422	-0.489367	-1.76249	7e-13	61.67	Lus10011945	L.usitatissimum	AT4G29810	ATMKK2,MK1,MKK2
Csorokiniana1SL002971t0015	155	332	125	465	459	368	562	802	924	40	29	53	185	268	95	818	595	448	212	262	172	455	513	418	807	952	1253	54	40	67	177	147	108	420	446	392	1.1007	1.42125	2.21927	2.96096	-2.00177	-1.68123	-1.26007	2e-132	51.12	Vocar20009957m	V.carteri
Csorokiniana1SL017935t0001	152	1259	378	458	216	190	107	192	158	568	327	479	129	413	113	106	91	81	208	995	520	449	241	216	154	228	214	779	462	606	124	227	129	54	68	71	-0.928148	-1.94665	-1.53359	-3.25725	0.0997673	-0.918733	-1.62389	1e-132	74.56	Solyc01g007380.1.1	S.lycopersicum	ATCG00540
Csorokiniana1SL005946t0020	152	279	91	531	544	390	484	564	699	24	32	47	190	381	103	1076	946	551	209	221	125	520	608	443	695	670	947	33	44	59	182	209	117	552	709	482	1.50284	1.89905	2.05941	3.67786	-2.02541	-1.62919	-0.406962	1e-25	74.24	15780	C.subellipsoidea	AT2G40140	ATSZF2,CZF1,SZF2,ZFAR1
Csorokiniana1SL002232t0006	152	287	109	194	169	191	106	132	153	114	138	189	129	270	117	448	385	209	209	227	149	190	189	217	152	157	207	156	195	239	124	148	133	230	289	183	0.025642	-0.545541	-0.183524	0.24798	0.0131027	-0.55808	0.444606	2e-121	84.83	g877.t2	C.reinhardtii	AT2G41840
Csorokiniana1SL011936t0009	152	240	84	381	510	355	214	247	267	101	103	180	322	457	225	220	157	150	208	190	116	374	570	404	308	293	361	138	145	227	309	251	255	113	117	131	1.39233	0.67751	0.906074	-0.497194	-0.0106598	-0.725475	-1.41393	1e-26	27.25	Cre10.g421350.t1.2	C.reinhardtii
Csorokiniana1SL020347t0001	151	1086	371	506	427	330	153	216	152	611	339	540	207	505	148	375	289	179	208	858	510	496	477	375	219	256	206	838	478	683	199	277	168	193	216	156	-0.224687	-1.6357	-1.20953	-1.82309	0.343796	-1.06722	-0.269765	4e-63	52.61	ATMG00285.1	A.thaliana	ATMG00285	-
Csorokiniana1SL001791t0002	151	502	189	229	124	137	44	114	73	230	240	324	119	173	103	235	176	134	208	397	260	225	139	156	63	135	98	315	339	410	114	95	117	121	132	117	-0.735606	-1.70594	-1.54462	-1.52533	0.299247	-0.671086	0.318543	2e-134	68.88	17524	C.subellipsoidea	AT5G61790	ATCNX1,CNX1
Csorokiniana1SL001217t0005	151	328	153	146	104	86	63	198	103	144	124	104	279	472	164	173	166	165	207	259	210	143	116	98	90	234	139	197	175	132	268	259	187	89	124	144	-0.923006	0.500948	-0.544127	-0.495319	-0.422096	1.00186	-0.373287
Csorokiniana1SL000490t0010	150	346	147	270	196	211	105	193	148	96	97	128	369	634	272	426	406	217	206	273	202	265	219	240	150	229	201	131	137	161	354	348	309	219	304	190	0.0862766	1.23658	-0.234063	0.730285	-0.666804	0.483499	0.297545	1e-62	43.4	26422	C.subellipsoidea	AT5G03730	AtCTR1,CTR1,SIS1
Csorokiniana1SL003566t0003	149	259	78	154	188	240	83	119	144	82	113	162	142	254	89	460	408	199	204	204	107	151	210	273	119	141	195	112	160	205	137	139	101	236	305	174	0.298261	-0.33797	-0.178029	0.587072	-0.112722	-0.748953	0.652379	2e-111	78.76	Vocar20005110m	V.carteri	AT5G02870
Csorokiniana1SL017616t0005	149	329	123	269	327	254	494	559	561	43	62	75	302	486	187	617	573	350	204	260	169	263	366	289	710	663	761	59	88	95	290	267	213	317	429	306	0.537922	1.6728	1.75434	2.12384	-1.38905	-0.254173	-1.01954	1e-119	39.66	62105	C.subellipsoidea	AT2G35610	XEG113
Csorokiniana1SL002181t0003	149	415	201	449	288	275	63	156	115	182	134	211	103	136	52	45	25	20	205	328	276	440	322	313	91	185	156	249	189	266	99	75	59	23	18	17	0.410426	-1.60099	-0.905564	-3.59552	-0.198956	-2.21037	-2.88891
Csorokiniana1SL001919t0005	148	276	108	267	231	226	80	214	175	247	190	277	244	416	138	609	614	294	203	218	149	261	258	257	114	253	237	338	268	350	234	228	156	312	460	257	0.446968	-0.627579	0.08738	0.108202	0.746708	-0.327839	0.767531	0	62.77	28229	C.subellipsoidea	AT1G10760	GWD,GWD1,SEX1,SOP,SOP1
Csorokiniana1SL003001t0003	147	205	74	175	102	124	22	36	24	327	353	561	63	89	32	6	8	4	201	162	102	172	114	141	32	42	33	448	498	709	60	49	36	3	6	3	-0.126132	-3.51735	-2.12942	-7.16754	1.83069	-1.56053	-3.20744	2e-81	72.88	27246	C.subellipsoidea	AT3G27690	LHCB2,LHCB2.3,LHCB2.4
Csorokiniana1SL000681t0004	147	382	113	243	223	205	38	83	66	145	135	202	87	132	49	119	89	80	202	302	155	238	249	233	55	99	89	199	191	256	83	72	56	61	66	70	0.127775	-1.61005	-1.43999	-1.70982	-0.0293501	-1.76718	-0.29918	0	98.81	31682	C.subellipsoidea	AT1G50010	TUA2
Csorokiniana1SL001931t0021	147	547	200	366	238	199	35	89	68	226	190	250	172	277	92	60	32	31	202	432	275	358	266	226	50	105	92	310	268	316	165	152	105	31	24	27	-0.0979481	-1.08279	-1.88548	-3.46103	-0.0261335	-1.01098	-1.60168	2e-65	52.79	26422	C.subellipsoidea	AT5G03730	AtCTR1,CTR1,SIS1
Csorokiniana1SL000638t0009	146	272	93	114	97	81	37	76	53	28	21	41	137	200	88	174	200	109	201	215	127	112	108	92	52	90	71	38	30	51	131	110	100	89	150	95	-0.798698	1.51544	-1.34687	1.48614	-2.18504	0.129106	0.647977	1e-17	34.33	Cre06.g264050.t1.2	C.reinhardtii	AT3G43230
Csorokiniana1SL016562t0001	146	766	357	1695	1293	1437	2114	2288	2749	695	470	545	898	928	1596	491	689	507	200	605	491	1661	1446	1635	3038	2717	3726	952	663	689	863	509	1816	252	516	444	1.87168	0.468751	2.87106	-0.926698	0.830137	-0.572788	-2.96763
Csorokiniana1SL003077t0012	146	449	194	289	253	217	205	321	322	109	93	120	166	290	142	545	499	437	201	355	266	283	283	247	295	381	437	149	131	151	160	159	161	280	374	383	-0.015071	0.155638	0.436768	1.26694	-0.932353	-0.761644	-0.102182	8e-122	57.49	Cre03.g207800.t1.2	C.reinhardtii	AT4G37990	ATCAD8,CAD-B2,ELI3,ELI3-2
Csorokiniana1SL002396t0025	145	283	117	233	133	146	100	147	107	253	273	341	259	492	203	498	355	258	199	223	160	228	148	166	144	174	144	347	385	431	249	270	231	256	266	225	-0.102345	-0.633613	-0.333248	-0.637937	0.997857	0.466589	0.693168	0	69.48	105867	M.pusilla	AT3G25900	ATHMT-1,HMT-1
Csorokiniana1SL000107t0003	144	1241	740	9359	5078	7747	8114	10965	16894	1348	790	946	5192	3115	5994	1278	1399	1648	198	981	1018	9177	5678	8816	11666	13018	22902	1849	1115	1197	4994	1708	6818	656	1049	1443	3.4297	1.7001	4.43709	-0.402757	0.92163	-0.807969	-3.91822	7e-33	52.9	MDP0000499035	M.domestica
Csorokiniana1SL001143t0003	143	343	156	184	104	101	53	87	107	176	158	235	123	210	93	293	207	179	196	271	215	180	116	114	76	103	145	241	223	297	118	115	105	150	155	156	-0.728623	-1.17272	-1.07228	-0.722128	0.161399	-0.282702	0.511556	2e-154	92.8	Cre12.g559250.t1.2	C.reinhardtii	AT3G02520	GF14 NU,GRF7
Csorokiniana1SL020331t0001	142	237	96	179	77	79	35	69	56	227	248	355	127	238	78	139	94	96	195	187	132	176	86	90	50	82	76	311	349	449	122	131	89	71	70	84	-0.549692	-1.70208	-1.30568	-2.29859	1.10822	-0.0441635	0.115308
Csorokiniana1SL001660t0022	140	547	214	349	321	259	471	790	662	193	177	200	572	960	431	788	671	476	192	432	294	342	358	295	677	938	897	264	249	252	550	526	490	404	503	416	0.115791	1.03223	1.4516	0.78907	-0.261941	0.654502	-0.924466	5e-66	50.2	26422	C.subellipsoidea	AT5G03730	AtCTR1,CTR1,SIS1
Csorokiniana1SL000589t0003	139	427	163	197	138	139	32	103	48	108	108	133	179	300	155	112	102	88	190	337	224	193	154	158	46	122	64	148	152	168	172	165	176	57	76	77	-0.575056	0.132366	-1.69551	-1.15544	-0.685025	0.0223967	-0.144947	2e-111	69.78	31489	C.subellipsoidea	AT5G62740	ATHIR1,HIR1
Csorokiniana1SL000878t0001	139	560	186	269	104	103	76	143	109	759	713	797	198	414	135	188	118	73	190	443	256	264	116	117	109	170	148	1041	1007	1008	190	227	153	97	88	63	-0.837929	-2.42117	-1.05841	-3.62272	1.78134	0.198104	-0.78296	2e-123	79.17	30990	C.subellipsoidea	AT3G50820	OEC33,PSBO-2,PSBO2
Csorokiniana1SL001142t0008	139	346	111	110	70	58	28	71	36	113	120	158	75	146	76	127	84	78	190	273	153	108	78	65	40	84	49	155	169	199	72	80	86	65	63	68	-1.29319	-1.13894	-1.84145	-1.41978	-0.23543	-0.0811766	0.186244	0	90.65	28540	C.subellipsoidea	AT5G03340
Csorokiniana1SL007584t0002	138	479	185	183	165	148	56	133	108	124	110	174	177	251	105	234	189	132	190	378	254	179	185	168	80	158	146	169	155	220	170	138	119	120	141	116	-0.62755	-0.350233	-1.0972	-0.528784	-0.596311	-0.318993	-0.0278912	1e-52	61.9	mrna09659.1-v1.0-hybrid	F.vesca	AT4G05320	UBQ10
Csorokiniana1SL000088t0001	138	195	126	12296	18907	13663	925	6490	275	194	119	125	7893	6122	10627	2718	80	2860	189	154	173	12057	21145	15549	1329	7705	373	266	168	158	7591	3357	12088	1395	60	2503	6.56375	5.2828	4.19024	2.74173	0.199404	-1.08155	-1.2491
Csorokiniana1SL004037t0013	138	313	122	306	217	222	71	142	145	109	117	139	226	400	186	242	207	145	190	247	168	300	243	252	102	168	196	149	164	176	217	219	211	124	155	127	0.393869	0.404484	-0.375573	-0.268624	-0.305435	-0.29482	-0.198486	8e-21	46.2	Vocar20002645m	V.carteri	AT3G11400	ATEIF3G1,EIF3G1
Csorokiniana1SL001863t0010	138	267	99	189	188	221	90	193	164	105	113	147	170	207	113	289	237	169	190	211	136	185	210	251	129	229	222	144	160	185	164	113	128	148	177	148	0.268534	-0.272713	0.112978	-0.0481808	-0.1321	-0.673347	-0.293259
Csorokiniana1SL001289t0004	137	369	147	169	182	143	114	227	202	88	68	66	375	461	191	253	251	169	188	291	202	165	204	163	163	269	274	121	95	84	361	253	217	130	188	148	-0.357881	1.47133	0.051646	0.636332	-1.18529	0.643919	-0.600601	0	41.59	49367	C.subellipsoidea	AT5G19870
Csorokiniana1SL000879t0008	137	517	217	306	227	161	47	90	79	157	154	222	78	121	51	82	80	64	188	408	299	300	254	183	67	106	106	215	217	280	75	66	57	42	60	56	-0.282238	-1.84306	-1.67904	-2.17823	-0.329477	-1.8903	-0.828665	0	94.03	104730	M.pusilla	AT5G62690	TUB2
Csorokiniana1SL003586t0006	137	324	110	238	236	246	273	323	338	106	90	138	235	384	163	698	506	346	188	256	151	233	263	280	393	383	458	145	127	175	226	210	185	358	379	302	0.384337	0.476899	1.05256	1.21993	-0.41466	-0.322099	-0.247288
Csorokiniana1SL001065t0004	136	469	171	225	127	106	165	246	210	198	174	242	199	544	155	720	458	352	187	370	235	221	141	120	237	291	285	272	246	306	191	298	176	370	343	308	-0.715645	-0.308798	0.0388049	0.309204	0.0565311	0.463378	0.32693	2e-110	87.17	27621	C.subellipsoidea	AT4G34670
Csorokiniana1SL001001t0026	136	341	148	406	367	312	338	599	621	38	20	27	265	351	182	241	153	153	186	270	204	398	410	355	486	711	842	52	28	34	255	192	206	123	114	134	0.819317	2.52067	1.62819	1.70649	-2.53352	-0.832172	-2.45522	8e-114	67.61	26696	C.subellipsoidea	AT1G69380
Csorokiniana1SL000044t0001	135	159	125	3281	1040	436	1919	1206	1528	148	135	104	972	1208	1078	1517	3001	1852	185	126	171	3217	1162	495	2760	1431	2071	202	190	131	934	662	1226	779	2250	1621	3.33695	2.43094	3.69821	3.15131	0.117093	-0.788912	-0.429805
Csorokiniana1SL003458t0006	135	1091	399	383	212	162	126	165	116	496	322	420	199	433	197	190	116	160	186	862	548	376	237	184	180	196	157	680	454	531	191	237	224	97	87	140	-1.00406	-1.35155	-1.58267	-2.36018	0.0609039	-0.286578	-0.716613
Csorokiniana1SL011945t0001	135	225	90	245	81	99	32	66	41	181	215	310	76	129	51	74	64	42	186	178	123	240	90	113	45	78	56	248	303	392	73	71	58	38	48	36	-0.135439	-2.2279	-1.44068	-2.952	0.955348	-1.13712	-0.555966	0	83.38	Vocar20007265m	V.carteri	AT1G42970	GAPB
Csorokiniana1SL006786t0004	134	291	130	282	258	247	190	248	276	123	111	132	243	510	145	512	393	350	184	230	179	277	289	281	273	294	373	169	156	166	233	280	165	263	295	306	0.512732	0.464958	0.665311	0.814206	-0.272076	-0.319851	-0.123182
Csorokiniana1SL018788t0002	133	406	194	341	180	140	20	44	34	345	324	254	78	156	71	48	45	44	182	321	267	334	201	159	29	52	46	473	457	321	75	86	81	25	34	39	-0.148248	-2.37741	-2.60496	-3.69112	0.701485	-1.52767	-0.384668	4e-51	83.96	12804	O.lucimarinus	AT2G28720
Csorokiniana1SL012054t0002	133	200	78	128	109	114	5	39	27	136	121	180	31	44	17	7	3	4	182	158	107	125	121	129	7	46	36	186	171	227	30	24	19	4	2	4	-0.252989	-2.99393	-2.3329	-5.96522	0.383677	-2.35726	-3.24865
Csorokiniana1SL010747t0002	133	318	113	216	223	203	128	179	168	117	137	168	180	351	143	397	278	220	183	251	156	211	249	231	184	212	228	160	193	213	173	193	163	204	208	192	0.230401	-0.0989216	0.0811512	0.0944878	-0.0594913	-0.388814	-0.0461547	6e-173	75.64	46684	C.subellipsoidea	AT2G23350	PAB4,PABP4
Csorokiniana1SL009050t0009	131	343	151	249	160	165	143	217	227	172	120	176	223	404	149	544	384	299	179	271	207	244	178	187	205	257	307	235	169	223	214	221	169	279	288	261	-0.109229	-0.050173	0.226742	0.402618	-0.0685475	-0.00949156	0.107328	4e-111	81.59	Vocar20004408m	V.carteri	AT5G10360	EMB3010,RPS6B
Csorokiniana1SL009280t0007	131	266	83	198	201	217	56	166	114	153	120	142	193	247	90	185	388	158	179	210	114	194	225	246	81	197	155	209	169	179	186	135	102	95	291	138	0.401188	-0.395258	-0.221334	-0.0884337	0.144672	-0.651774	0.277572	2e-72	54.45	102855	M.pusilla	AT3G45770
Csorokiniana1SL001327t0007	131	344	150	184	94	105	40	86	63	131	92	135	256	393	268	245	217	128	180	271	206	180	105	119	58	102	85	179	129	170	246	216	304	126	163	112	-0.704163	0.679275	-1.42353	-0.257993	-0.458286	0.925152	0.707251
Csorokiniana1SL006742t0011	131	534	203	345	241	213	17	50	43	286	237	270	133	250	105	25	18	33	179	422	279	338	270	242	24	59	58	392	335	342	127	137	119	13	13	28	-0.0491784	-1.47969	-2.64433	-4.2958	0.280589	-1.14993	-1.37088
Csorokiniana1SL005062t0006	130	195	98	95	74	66	33	104	83	160	108	123	265	366	134	79	81	60	178	154	134	93	82	75	47	123	112	219	152	156	254	201	152	40	60	52	-0.895326	0.205522	-0.723993	-1.78664	0.177604	1.27845	-0.885045	1e-13	31.58	63244	M.pusilla
Csorokiniana1SL009718t0012	130	274	96	63	41	46	42	72	57	97	113	183	177	255	117	213	145	131	178	216	132	62	45	52	60	85	77	133	160	232	170	140	133	109	108	114	-1.72293	-0.243634	-1.24683	-0.660382	-0.00573253	1.47357	0.580712	0	80.86	Cre07.g339150.t1.1	C.reinhardtii	AT3G13470
Csorokiniana1SL000394t0011	130	291	131	238	223	213	142	242	241	106	114	162	170	335	122	437	366	249	178	230	180	233	249	242	203	287	326	145	160	204	163	184	138	224	274	218	0.302441	-0.0707168	0.474252	0.492157	-0.206126	-0.579284	-0.188222	3e-108	65.94	54775	C.subellipsoidea	AT5G39740	OLI7,RPL5B
Csorokiniana1SL001841t0002	130	490	142	179	189	140	134	204	199	25	31	39	39	34	19	16	11	6	178	387	195	175	211	159	193	242	269	34	43	49	38	18	22	8	8	5	-0.479124	-0.702013	-0.11175	-2.55487	-2.59304	-2.81593	-5.03617
Csorokiniana1SL000193t0001	129	1290	697	1601	996	2114	1694	1689	1277	1281	821	934	687	1083	1597	557	677	528	177	1019	958	1569	1114	2405	2435	2006	1730	1756	1159	1182	660	594	1817	286	507	462	1.23977	-0.415405	1.51803	-1.70629	0.926872	-0.728305	-2.29745	2e-44	57.59	Medtr1g006010.1	M.truncatula	ATMG01190
Csorokiniana1SL001434t0002	129	148	54	134	189	273	96	127	128	57	74	154	149	279	107	732	585	270	177	117	74	131	211	311	138	150	173	78	104	195	143	153	122	376	438	236	0.828069	0.147098	0.327279	1.47608	0.0388949	-0.642076	1.1877	1e-88	78.57	Pp1s149_35V6.1	P.patens	AT3G62870
Csorokiniana1SL002867t0001	129	114	31	78	116	175	19	40	28	57	70	149	65	84	28	66	72	30	177	90	42	76	129	199	27	47	37	77	99	188	63	46	32	34	54	26	0.389389	-1.37489	-1.46151	-1.68471	0.238722	-1.52555	0.0155244	6e-85	99.21	438193	S.moellendorffii	AT4G40030
Csorokiniana1SL005384t0004	128	163	79	201	257	234	227	320	300	59	50	81	181	335	108	617	620	331	176	128	109	197	287	266	326	379	407	80	71	102	174	183	123	317	464	290	0.861005	0.925346	1.42838	2.08326	-0.708902	-0.644561	-0.0540222	3e-78	77.45	6402	C.subellipsoidea	AT5G57050	ABI2,AtABI2
Csorokiniana1SL004217t0001	128	349	102	188	196	189	108	326	195	71	62	107	243	390	134	80	150	54	175	275	140	184	219	215	155	386	264	97	88	135	234	214	152	41	112	47	0.0657671	0.906342	0.44522	-0.673779	-0.886536	-0.0459616	-2.00554
Csorokiniana1SL000321t0007	128	518	213	400	260	212	107	301	204	236	167	183	259	418	205	173	130	167	176	409	292	392	291	241	154	357	277	323	235	231	249	229	233	89	97	146	0.0744451	-0.150041	-0.157165	-1.25044	-0.153778	-0.378264	-1.24705	4e-43	42.74	Cre12.g530550.t1.3	C.reinhardtii	AT4G21540	SPHK1
Csorokiniana1SL005679t0002	127	206	86	124	116	100	35	89	94	50	53	92	177	227	113	152	133	79	175	163	118	122	130	113	50	106	127	69	75	116	170	124	128	78	100	69	-0.319734	0.702162	-0.686597	-0.0737111	-0.808331	0.213564	-0.195445	0	84.62	g14920.t1	C.reinhardtii	AT5G66760	SDH1-1
Csorokiniana1SL005483t0002	126	320	130	311	236	233	155	393	293	116	84	89	278	378	132	878	1413	449	173	253	178	304	264	265	222	467	397	159	119	113	267	207	150	451	1059	393	0.464053	0.676	0.844854	2.28487	-0.630389	-0.418442	0.809623
Csorokiniana1SL000975t0006	126	458	157	177	117	109	94	158	103	211	187	168	252	489	253	309	201	207	173	362	216	174	130	124	135	188	139	289	263	213	242	268	288	159	150	181	-0.811223	0.0622933	-0.701505	-0.641633	0.0262807	0.899797	0.0861526	1e-142	56.64	15464	C.subellipsoidea	AT2G17520	ATIRE1-2,IRE1-2,IRE1A
Csorokiniana1SL001459t0003	126	436	174	267	230	201	287	530	511	159	74	139	275	537	187	369	333	288	173	344	239	261	257	228	412	629	693	217	104	175	264	294	212	189	249	252	-0.0191835	0.632873	1.19735	0.474	-0.604996	0.0470603	-1.32834	2e-96	50	232921	S.moellendorffii	AT3G14390
Csorokiniana1SL000606t0008	126	397	143	254	83	111	105	210	162	795	602	697	217	426	162	198	97	85	173	314	196	249	92	126	151	249	219	1090	849	882	208	234	184	102	72	74	-0.54831	-2.17291	-0.141486	-3.50809	2.04613	0.421534	-1.32047	0	77.45	Vocar20002168m	V.carteri	AT1G80300	ATNTT1,NTT1
Csorokiniana1SL009539t0002	126	278	85	186	190	160	116	151	195	104	109	178	124	213	69	268	185	122	172	219	116	182	212	182	167	179	264	143	153	225	119	117	78	137	138	106	0.182145	-0.732072	0.264757	-0.448068	0.0364589	-0.877758	-0.676366	2e-130	70.61	52908	C.subellipsoidea	AT2G40010
Csorokiniana1SL004356t0008	125	357	135	236	155	120	71	135	92	240	229	282	189	304	126	315	197	186	171	282	185	231	173	137	102	160	124	328	323	357	181	166	143	161	147	162	-0.236985	-1.03839	-0.725524	-1.09822	0.660929	-0.140472	0.288235	0	77.31	Vocar20015251m	V.carteri	AT5G03650	SBE2.2
Csorokiniana1SL005718t0001	125	548	192	211	177	142	97	191	123	108	92	148	305	407	204	305	210	185	171	433	264	207	198	161	139	227	167	148	130	187	293	223	231	156	157	162	-0.617967	0.684409	-0.706305	0.0293498	-0.900252	0.402123	-0.164597	0	80.5	25301	C.subellipsoidea	AT4G35090	CAT2
Csorokiniana1SL000970t0002	125	304	122	186	147	181	101	173	127	111	100	126	209	337	130	285	263	154	171	240	168	182	164	206	145	205	172	152	140	159	201	185	147	146	197	135	-0.069353	0.237497	-0.148915	0.0807761	-0.356251	-0.0494009	-0.12656
Csorokiniana1SL001901t0007	125	755	391	205	94	84	132	160	104	266	211	233	277	499	261	508	365	321	172	596	537	201	105	95	189	190	141	364	298	294	266	274	296	261	273	281	-1.70438	-0.194042	-1.32795	-0.231825	-0.449124	1.06121	0.647001	1e-170	53.39	31416	C.subellipsoidea	AT2G29940	ATPDR3,PDR3
Csorokiniana1SL003624t0007	125	580	210	527	234	208	33	44	32	198	172	199	75	154	64	47	33	36	172	458	289	516	262	236	47	52	43	271	243	252	72	84	72	24	24	32	0.142363	-1.74226	-2.69718	-3.25839	-0.263262	-2.14789	-0.824473	0	79.61	54521	C.subellipsoidea	AT2G21790	ATRNR1,CLS8,R1,RNR1
Csorokiniana1SL000239t0001	124	172	148	326	278	297	161	146	169	196	151	137	548	472	518	257	137	253	170	136	204	319	311	338	231	173	228	268	213	173	526	259	589	132	103	222	0.925451	1.07006	0.311915	-0.52188	0.361227	0.505834	-0.472568
Csorokiniana1SL008342t0015	124	200	72	143	150	155	25	46	39	92	95	131	69	127	52	60	85	40	170	158	98	140	167	176	36	54	52	126	133	165	66	70	59	31	64	35	0.181243	-1.12532	-1.58395	-1.71325	-0.00495144	-1.31152	-0.134257	2e-177	55.6	Migut.M01367.1.p	M.guttatus	AT1G12000
Csorokiniana1SL018507t0001	124	544	193	210	177	141	96	192	124	108	92	148	302	405	202	304	208	184	170	430	265	205	198	160	138	227	167	148	129	187	290	222	229	156	156	161	-0.617256	0.676436	-0.698886	0.0279714	-0.898492	0.3952	-0.171634	0	80.5	25301	C.subellipsoidea	AT4G35090	CAT2
Csorokiniana1SL001225t0018	123	230	104	197	144	126	83	185	138	92	68	106	101	204	54	92	72	54	169	182	142	193	160	143	119	220	187	126	95	134	97	112	61	47	54	47	0.0095794	-0.399519	0.0909196	-1.26121	-0.47458	-0.883678	-1.82671
Csorokiniana1SL008615t0015	123	280	104	109	75	94	729	621	750	125	150	141	1100	2135	963	4845	3472	2602	168	221	142	106	83	106	1048	737	1017	171	212	178	1057	1171	1095	2488	2602	2277	-0.845513	2.56671	2.3969	3.71502	0.0762816	3.4885	1.3944	0	63.44	Cre12.g526800.t1.2	C.reinhardtii	AT1G64190
Csorokiniana1SL018509t0001	123	550	194	210	179	143	96	191	126	109	92	147	306	407	203	307	210	184	169	435	267	205	200	163	138	227	170	149	130	186	294	223	231	157	157	161	-0.615438	0.687513	-0.702844	0.0327457	-0.905821	0.39713	-0.170232	0	80.5	25301	C.subellipsoidea	AT4G35090	CAT2
Csorokiniana1SL001803t0011	123	284	92	244	127	188	29	73	50	229	186	281	56	91	55	34	22	13	169	224	126	239	141	214	41	86	68	313	262	355	54	50	63	17	16	11	0.195192	-2.48597	-1.41464	-4.38523	0.84075	-1.84041	-2.12984	0	60.13	27849	C.subellipsoidea	AT3G24090
Csorokiniana1SL005715t0001	122	543	191	210	177	141	96	190	123	109	92	148	301	402	202	304	209	183	168	429	263	205	198	160	138	225	167	149	129	187	289	220	229	156	156	160	-0.608543	0.669224	-0.698462	0.0235277	-0.887648	0.390119	-0.165659	0	80.5	25301	C.subellipsoidea	AT4G35090	CAT2
Csorokiniana1SL005717t0001	122	543	191	210	179	141	97	190	125	109	92	149	302	402	202	303	211	183	168	429	263	205	200	160	139	225	169	149	129	189	290	220	230	156	158	160	-0.604254	0.665922	-0.68904	0.0214305	-0.881763	0.388414	-0.171292	0	80.5	25301	C.subellipsoidea	AT4G35090	CAT2
Csorokiniana1SL005716t0001	122	546	193	210	177	141	97	190	123	109	92	147	302	403	203	305	208	183	167	431	266	206	198	160	139	225	167	149	129	186	290	221	230	156	156	160	-0.614054	0.673809	-0.701312	0.0237822	-0.894243	0.39362	-0.169149	0	80.5	25301	C.subellipsoidea	AT4G35090	CAT2
Csorokiniana1SL002113t0005	122	244	89	152	101	115	35	86	58	122	99	159	174	369	170	258	253	143	167	193	122	149	113	131	50	102	79	167	140	201	167	202	193	132	189	125	-0.297677	0.14704	-1.06989	-0.185826	0.075776	0.520492	0.959842	6e-100	32.27	Pahal.0001s0170.2.p	P.hallii	AT1G24706	AtTHO2,THO2
Csorokiniana1SL005720t0001	122	546	192	210	178	143	98	190	123	108	92	147	304	404	203	307	210	186	168	431	264	206	198	162	140	225	167	148	129	186	292	222	230	157	157	163	-0.607119	0.682882	-0.698223	0.0437178	-0.897368	0.392634	-0.155427	0	80.5	25301	C.subellipsoidea	AT4G35090	CAT2
Csorokiniana1SL005719t0001	122	543	191	211	177	141	97	191	124	108	92	147	301	402	202	303	211	184	168	429	263	206	198	160	139	226	168	148	129	186	289	220	229	156	158	161	-0.605372	0.673322	-0.688941	0.0327417	-0.891083	0.387611	-0.1694	0	80.5	25301	C.subellipsoidea	AT4G35090	CAT2
Csorokiniana1SL018508t0001	122	551	194	210	177	143	96	191	124	111	93	149	302	403	203	305	209	184	168	436	266	205	198	162	138	227	167	152	131	188	290	221	231	156	156	161	-0.62047	0.657827	-0.708071	0.00970428	-0.887207	0.39109	-0.169432	0	80.5	25301	C.subellipsoidea	AT4G35090	CAT2
Csorokiniana1SL001787t0006	122	258	111	166	115	117	50	123	87	45	44	43	108	158	83	268	241	183	167	204	152	162	128	133	72	146	117	61	62	54	104	86	94	138	180	160	-0.303291	0.678012	-0.640621	1.42742	-1.55718	-0.575877	0.510864	0	68.61	52674	C.subellipsoidea	AT4G14030	SBP1
Csorokiniana1SL005714t0001	121	544	191	210	178	142	96	190	124	108	92	147	302	402	202	304	208	183	166	430	263	206	199	161	138	226	167	148	129	186	290	220	230	156	156	160	-0.601336	0.676848	-0.693359	0.0264843	-0.890102	0.388082	-0.170259	0	80.5	25301	C.subellipsoidea	AT4G35090	CAT2
Csorokiniana1SL000999t0006	121	261	94	201	213	180	92	187	163	96	90	103	162	289	103	418	345	268	166	206	129	197	238	205	132	221	220	132	126	130	156	159	117	214	258	234	0.352894	0.154185	0.196649	0.866037	-0.369284	-0.567993	0.300103	3e-34	61.34	Vocar20006247m	V.carteri	AT2G25970
Csorokiniana1SL020342t0005	120	128	52	85	75	111	115	155	174	94	92	91	335	281	168	166	114	92	165	101	71	83	83	126	165	183	235	128	130	115	322	154	191	85	85	80	-0.206977	0.840772	0.79159	-0.571458	0.145247	1.193	-1.2178
Csorokiniana1SL000133t0001	119	1284	652	3065	2334	1564	4220	4159	3259	1214	800	932	1471	1753	3233	932	1271	985	163	1014	897	3005	2612	1780	6066	4939	4417	1664	1129	1179	1415	962	3677	479	952	863	1.83423	0.607973	2.89445	-0.792462	0.937457	-0.288804	-2.74945	5e-14	54.79	Medtr1g006010.1	M.truncatula	ATMG01190
Csorokiniana1SL001357t0002	119	399	146	265	192	179	52	192	128	215	195	249	145	243	124	94	89	50	164	315	201	259	215	203	75	228	173	294	275	315	139	133	140	48	66	43	-0.00552415	-1.09698	-0.515503	-2.48463	0.378758	-0.712695	-1.59037
Csorokiniana1SL001843t0003	119	297	128	244	216	205	152	202	195	118	120	184	183	282	121	424	289	265	163	234	176	239	241	233	219	239	264	162	169	233	176	155	137	217	217	232	0.314542	-0.270113	0.331579	0.241307	-0.0251671	-0.609822	-0.115439	4e-37	70.79	68044	C.subellipsoidea	AT1G74270
Csorokiniana1SL002245t0001	118	422	174	127	71	47	16	93	57	201	156	178	97	209	87	59	56	50	161	333	239	124	79	53	23	110	77	275	220	225	93	115	99	30	42	44	-1.51639	-1.23215	-1.79945	-2.63306	-0.0269961	0.257248	-0.860603	2e-19	31.22	Glyma.18G209800.1.p	G.max	AT5G01750
Csorokiniana1SL006890t0002	116	346	105	161	141	131	56	165	126	90	84	120	190	338	161	189	182	104	159	273	144	157	158	149	80	195	170	123	118	152	183	185	183	97	136	91	-0.315016	0.488524	-0.373224	-0.279337	-0.555094	0.248446	-0.461208	0	64.52	30369	C.subellipsoidea	AT5G03860	MLS
Csorokiniana1SL009379t0007	116	282	82	182	224	220	200	283	255	86	95	189	189	405	145	783	629	301	159	223	113	178	251	250	287	335	346	117	134	239	182	222	165	402	471	263	0.455212	0.212862	0.967072	1.21125	-0.0133941	-0.255744	0.230784	0	81.4	Cre10.g417700.t1.2	C.reinhardtii	AT1G43170	ARP1,emb2207,RP1,RPL3A
Csorokiniana1SL002838t0012	116	332	124	265	243	217	193	275	290	87	74	90	387	502	227	561	468	294	159	262	171	260	271	247	278	326	393	119	104	113	372	275	258	288	351	257	0.395643	1.42771	0.752839	1.41369	-0.814044	0.21802	-0.153195	0	71.91	Vocar20011089m	V.carteri	AT5G65750
Csorokiniana1SL001715t0007	116	373	135	421	294	394	25	57	69	160	110	145	62	94	61	60	62	30	159	294	185	413	328	448	36	67	93	219	155	183	60	51	69	31	46	26	0.897404	-1.63321	-1.70406	-2.43254	-0.195019	-2.72563	-0.923499	0	38.6	Bradi1g55287.1	B.distachyon	AT5G49160	DDM2,DMT01,DMT1,MET1,MET2,METI
Csorokiniana1SL009493t0004	115	419	164	288	289	179	199	258	200	168	136	165	374	787	171	933	574	658	157	331	225	282	323	204	285	306	270	230	192	208	359	431	194	479	430	576	0.180834	0.644268	0.273036	1.23685	-0.179801	0.283633	0.784012
Csorokiniana1SL006877t0016	115	342	159	198	165	143	146	181	181	103	85	109	98	241	68	42	15	44	158	270	218	194	184	163	209	215	245	141	120	137	94	132	77	22	11	39	-0.258701	-0.394161	0.0490039	-2.48241	-0.697697	-0.833157	-3.22911	7e-27	32.86	Cre17.g705200.t1.3	C.reinhardtii
Csorokiniana1SL007460t0004	115	273	130	209	168	147	114	178	100	40	36	41	121	216	47	151	120	54	158	215	179	205	188	167	163	211	136	55	51	52	116	118	53	77	90	47	0.0187163	0.870282	-0.116413	0.442059	-1.80951	-0.957941	-1.25103
Csorokiniana1SL002027t0009	114	203	48	209	326	334	533	890	933	15	15	19	90	158	53	355	274	157	157	160	65	205	365	380	766	1056	1265	20	20	23	87	86	60	182	205	137	1.31258	1.86725	3.01406	3.03927	-2.58288	-2.02821	-2.55767	5e-90	53.13	Vocar20009965m	V.carteri	AT4G16440
Csorokiniana1SL008632t0006	114	108	46	88	91	158	8	32	21	70	77	158	37	53	28	9	16	22	157	85	63	86	102	180	11	37	28	95	109	200	36	29	31	4	12	19	0.266925	-2.07403	-1.99391	-3.5371	0.403923	-1.93704	-1.13927	1e-45	93.07	18444	C.subellipsoidea	AT1G08880	G-H2AX,GAMMA-H2AX,H2AXA,HTA5
Csorokiniana1SL004843t0002	114	326	112	176	168	133	132	177	156	110	93	171	116	310	90	412	282	148	156	257	154	172	187	151	189	210	211	150	131	216	111	170	102	212	211	130	-0.153304	-0.373814	0.103202	0.152941	-0.192367	-0.412876	-0.142628	2e-43	79.12	GRMZM2G091383_T01	Z.mays	AT5G28060
Csorokiniana1SL002480t0017	114	347	157	230	142	100	258	438	339	217	180	194	216	406	201	131	99	74	156	274	216	226	159	113	371	519	460	297	254	246	207	222	229	67	74	65	-0.377302	-0.275126	1.06265	-1.95138	0.301625	0.403801	-2.7124	2e-17	33.71	Pavir.Db02023.1.p	P.virgatum	AT5G42930
Csorokiniana1SL008756t0016	114	286	149	307	209	195	671	539	682	145	117	129	789	1581	655	1819	1180	1065	156	226	205	301	233	222	965	640	925	198	164	163	759	867	745	934	884	932	0.364823	2.17214	2.1078	2.38689	-0.158069	1.64925	0.121019	2e-64	62.2	Cre10.g424500.t1.2	C.reinhardtii	AT1G17160
Csorokiniana1SL005914t0004	113	429	175	173	123	142	119	172	128	215	174	249	131	346	111	302	291	171	155	339	240	170	138	161	170	204	173	294	246	315	126	190	126	155	218	149	-0.649594	-0.953313	-0.425638	-0.710716	0.219089	-0.0846306	-0.0659894	1e-72	85.44	Cre02.g075700.t1.2	C.reinhardtii	AT3G16780
Csorokiniana1SL003057t0002	113	254	109	359	674	437	3123	4842	4971	55	53	58	537	782	377	3656	2298	1757	155	201	150	352	754	497	4490	5748	6738	75	74	73	516	429	428	1877	1722	1538	1.66444	2.62724	5.07009	4.53065	-1.18501	-0.222207	-1.72446	2e-94	54.7	Vocar20012770m	V.carteri
Csorokiniana1SL000494t0001	113	203	98	185	168	146	143	245	204	74	65	98	210	307	181	513	461	292	155	160	134	181	188	166	206	290	277	101	91	123	201	168	206	263	346	256	0.251052	0.865106	0.77981	1.45224	-0.509975	0.104079	0.162452	2e-128	69.31	Vocar20009530m	V.carteri	AT5G02860
Csorokiniana1SL002968t0014	113	162	48	157	116	170	140	186	209	61	69	83	280	439	227	1108	1504	550	155	128	65	154	129	193	201	220	283	84	97	104	269	240	258	569	1127	481	0.450626	1.43128	1.01702	2.93409	-0.290507	0.690148	1.62657	0	37.99	61368	C.subellipsoidea	AT4G17140
Csorokiniana1SL000118t0002	113	1142	561	2143	3820	8691	4861	2848	2783	1103	705	803	22042	16186	25299	6241	880	6639	155	902	772	2101	4273	9887	6987	3383	3772	1512	995	1016	21203	8880	28779	3205	658	5813	3.1524	4.0628	2.95098	1.45798	0.945471	1.85587	-0.547531	4e-14	86.21	PGSC0003DMP400035256	S.tuberosum
Csorokiniana1SL001912t0005	112	426	179	230	136	114	113	218	189	262	210	242	378	730	417	459	348	324	153	336	246	226	152	130	162	258	256	359	296	306	363	400	474	235	261	283	-0.538026	0.365921	-0.121982	-0.300725	0.383674	1.28762	0.204931	4e-157	73.35	Vocar20013908m	V.carteri	AT2G45440	DHDPS2
Csorokiniana1SL000500t0001	112	596	210	858	764	499	376	1230	706	5	5	2	918	1650	595	387	187	254	153	471	289	841	854	568	540	1460	957	7	6	3	882	905	677	199	140	222	1.30973	7.29031	1.69549	5.15456	-5.85774	0.122846	-2.39866
Csorokiniana1SL007546t0002	111	383	144	266	229	180	313	429	400	188	170	198	284	438	205	665	527	472	153	302	197	260	256	205	449	509	542	258	239	251	273	240	233	341	395	413	0.143763	-0.00330936	1.20154	0.620432	0.196891	0.0498195	-0.384217	0	83.1	Vocar20007892m	V.carteri	AT2G22240	ATIPS2,ATMIPS2,MIPS2
Csorokiniana1SL003657t0015	111	193	87	84	73	70	34	66	65	68	74	100	120	206	94	210	138	115	152	152	119	82	81	79	49	78	87	93	104	127	115	113	107	108	103	100	-0.805492	0.0493385	-0.982569	-0.0550585	-0.38664	0.46819	0.54087	1e-149	59.53	19591	C.subellipsoidea	AT3G18000	NMT1,PEAMT,XPL1
Csorokiniana1SL001471t0002	110	170	82	167	144	135	87	113	110	41	42	54	476	721	317	861	749	504	150	134	113	164	161	153	124	134	148	56	59	68	458	395	360	442	561	441	0.266391	2.72727	0.0326582	2.97893	-1.11692	1.34395	1.82935	0	64.27	53984	C.subellipsoidea	AT4G34890	ATXDH1,XDH1
Csorokiniana1SL003205t0008	110	225	61	187	203	198	103	188	149	87	106	159	291	432	141	426	347	236	150	177	84	183	226	225	148	223	201	119	150	201	279	237	160	218	260	206	0.622514	0.527253	0.475388	0.543359	0.189128	0.0938667	0.257099	0	84.03	27212	C.subellipsoidea	AT4G26970	ACO2
Csorokiniana1SL010938t0020	110	178	78	406	848	756	2481	3359	3993	21	25	22	782	1074	375	5432	4188	2480	151	141	107	398	948	860	3567	3987	5413	28	35	27	752	589	427	2789	3139	2171	2.4664	4.28551	5.02162	6.48172	-2.1392	-0.320086	-0.679095	1e-90	41.24	Cre09.g391450.t1.2	C.reinhardtii
Csorokiniana1SL000145t0001	110	427	256	2362	1950	2028	2688	2685	3486	430	271	306	1464	1189	1970	514	715	781	151	337	352	2316	2181	2307	3864	3187	4726	589	382	387	1407	652	2240	264	535	683	3.01639	1.66337	3.80806	0.127079	0.691062	-0.661965	-2.98992	4e-14	69.23	Migut.D01379.1.p	M.guttatus
Csorokiniana1SL006841t0013	110	267	96	253	255	210	239	221	270	46	50	75	116	224	69	478	384	310	151	211	132	248	285	238	343	262	366	62	70	95	111	123	78	245	288	271	0.642684	0.455688	0.975738	1.82431	-1.12028	-1.30727	-0.271705	1e-13	32.98	57694	C.subellipsoidea
Csorokiniana1SL005388t0006	110	302	103	250	203	205	98	153	110	138	112	194	176	227	101	28	28	20	150	238	141	245	227	233	141	181	148	189	158	245	169	124	115	14	21	18	0.410852	-0.537997	-0.171605	-3.49284	0.160724	-0.788125	-3.16051	3e-35	30.7	Gorai.013G217700.1	G.raimondii	AT4G19810
Csorokiniana1SL002505t0010	109	294	105	91	56	72	29	47	33	105	77	106	178	300	167	203	205	129	150	232	144	89	63	82	41	55	44	143	108	134	171	164	189	104	153	113	-1.1717	0.44633	-1.90596	-0.0561186	-0.449638	1.16839	1.4002	0	73.87	53588	C.subellipsoidea	AT5G15450	APG6,CLPB-P,CLPB3
Csorokiniana1SL005820t0005	109	263	102	157	144	127	117	180	140	236	198	208	150	323	181	233	201	192	149	207	140	153	160	145	168	213	189	324	279	263	144	177	206	119	151	168	-0.116287	-0.717357	0.199024	-0.982733	0.800844	0.199774	-0.380912	0	73.3	Cre01.g038250.t1.2	C.reinhardtii	AT1G43710	emb1075
Csorokiniana1SL003152t0005	109	358	151	230	179	160	176	389	296	143	110	141	446	748	313	463	350	306	150	283	208	225	200	182	253	462	401	196	155	178	428	410	355	238	262	267	-0.0773568	1.17599	0.80206	0.538137	-0.276452	0.976893	-0.540376	0	43.84	Cre14.g618400.t1.2	C.reinhardtii	AT3G47790	ATATH7,ATH7
Csorokiniana1SL001794t0002	107	299	115	162	128	119	52	77	52	160	171	242	119	250	101	298	180	148	146	236	158	158	143	135	74	91	70	219	241	306	114	137	115	153	135	130	-0.308834	-1.06614	-1.19999	-0.877299	0.502427	-0.254876	0.825117	0	85.38	Cre17.g698000.t1.2	C.reinhardtii	AT5G08690
Csorokiniana1SL000778t0011	107	285	122	44	46	42	31	125	52	163	106	137	150	223	110	93	116	51	146	225	168	43	51	48	44	148	70	224	149	173	144	122	125	48	87	45	-1.92644	-0.479283	-1.04007	-1.60733	0.0164095	1.46357	-0.550847	1e-127	50.55	11161	C.subellipsoidea	AT5G06140	ATSNX1,SNX1
Csorokiniana1SL000345t0004	107	152	53	123	122	143	140	166	166	116	124	188	222	375	170	576	488	260	146	120	72	121	136	162	201	196	224	158	175	238	214	205	193	296	365	228	0.307498	0.0983899	0.875424	0.63683	0.754307	0.545198	0.515713	0	74.13	Cre12.g514050.t1.2	C.reinhardtii	AT5G04140	FD-GOGAT,GLS1,GLU1,GLUS
Csorokiniana1SL003204t0010	107	299	109	206	161	191	83	212	156	83	59	93	292	383	190	133	130	116	146	236	149	202	179	217	119	252	211	114	83	118	280	210	216	68	97	101	0.170747	1.16565	0.127426	-0.240697	-0.756866	0.238033	-1.12499
Csorokiniana1SL001868t0004	107	233	98	339	482	364	437	635	697	95	79	96	269	563	190	656	434	391	147	184	134	332	538	414	628	754	945	130	112	121	259	308	216	337	325	342	1.46477	1.11091	2.3221	1.4679	-0.359665	-0.713522	-1.21386
Csorokiniana1SL000504t0003	107	179	79	99	62	65	3	21	15	297	285	440	28	38	17	4	6	5	147	141	108	97	69	73	4	25	20	407	402	556	27	21	19	2	4	4	-0.72861	-4.35903	-2.99968	-7.07729	1.78405	-1.84636	-2.29356	2e-86	80.92	Vocar20006540m	V.carteri	AT2G05100	LHCB2,LHCB2.1
Csorokiniana1SL003026t0001	106	226	99	100	124	129	47	80	71	71	77	104	128	195	63	402	330	221	145	179	136	98	139	147	68	95	96	97	109	131	123	107	71	206	247	193	-0.261473	-0.162584	-0.83084	0.939751	-0.445912	-0.347023	1.32468	1e-14	42.05	GSVIVT01037765001	V.vinifera	AT4G26670
Csorokiniana1SL003021t0001	106	226	99	100	124	130	47	80	71	71	77	104	130	190	60	402	331	221	145	179	136	98	139	148	68	95	96	97	109	131	125	104	68	206	248	193	-0.257195	-0.18667	-0.830842	0.94226	-0.445914	-0.375389	1.32719	1e-14	42.05	GSVIVT01037765001	V.vinifera	AT4G26670
Csorokiniana1SL000497t0003	106	130	57	79	111	89	63	195	115	75	81	94	158	180	93	81	132	72	145	102	78	77	124	101	90	231	155	103	114	119	152	98	106	41	99	63	-0.104451	0.0863911	0.551918	-0.725898	0.0453677	0.236209	-1.23245
Csorokiniana1SL001252t0007	106	402	161	277	212	191	341	478	407	105	82	89	334	598	270	410	362	240	146	317	221	272	237	217	490	567	551	143	116	112	321	328	307	211	271	210	0.0841022	1.36571	1.23428	0.897887	-0.881953	0.399656	-1.21834	1e-74	35.74	Vocar20012236m	V.carteri
Csorokiniana1SL003020t0001	105	225	99	100	124	129	47	79	72	71	77	104	128	190	60	400	328	221	144	178	136	98	139	147	68	94	97	97	109	131	123	104	68	205	246	193	-0.254658	-0.196071	-0.823084	0.934946	-0.439097	-0.38051	1.31893	1e-14	42.05	GSVIVT01037765001	V.vinifera	AT4G26670
Csorokiniana1SL003025t0001	105	226	102	102	128	130	48	81	72	72	78	104	130	196	62	405	333	227	144	179	140	100	143	148	69	96	97	99	110	131	125	107	70	208	250	198	-0.246071	-0.171673	-0.819539	0.948352	-0.444826	-0.370428	1.32307	1e-14	42.05	GSVIVT01037765001	V.vinifera	AT4G26670
Csorokiniana1SL002645t0005	105	64	37	111	94	96	35	56	37	34	28	69	164	140	73	353	409	305	144	50	51	109	105	109	50	66	50	46	40	87	158	77	82	181	307	267	0.39482	0.875323	-0.560675	2.12646	-0.506045	-0.0255428	2.18109
Csorokiniana1SL003024t0001	105	225	99	100	124	129	47	80	71	71	77	104	129	190	60	402	328	221	144	178	136	98	139	147	68	95	96	97	109	131	124	104	68	206	246	193	-0.254973	-0.191363	-0.826186	0.937243	-0.441258	-0.377648	1.32217	1e-14	42.05	GSVIVT01037765001	V.vinifera	AT4G26670
Csorokiniana1SL003022t0001	105	225	99	100	125	130	48	79	71	71	78	104	129	192	61	402	330	222	144	178	136	98	139	148	68	94	96	97	110	131	124	105	69	206	247	194	-0.248616	-0.18416	-0.828811	0.935274	-0.435237	-0.370781	1.32885	1e-14	42.05	GSVIVT01037765001	V.vinifera	AT4G26670
Csorokiniana1SL003023t0001	105	226	99	100	124	129	47	80	71	71	77	104	130	190	60	401	328	221	144	179	136	98	139	147	68	95	96	97	109	131	125	104	68	206	246	193	-0.257151	-0.185332	-0.826518	0.936095	-0.44159	-0.369771	1.32102	1e-14	42.05	GSVIVT01037765001	V.vinifera	AT4G26670
Csorokiniana1SL004637t0008	105	307	107	168	175	165	809	1243	1122	67	53	57	604	953	377	1359	1097	693	144	243	147	165	195	187	1163	1476	1520	91	75	72	580	523	429	698	822	606	0.034399	2.68533	2.96094	3.15801	-1.16537	1.48555	-0.968305	4e-46	47.78	66336	C.subellipsoidea	AT3G27560	ATN1
Csorokiniana1SL003019t0001	105	225	99	100	124	129	47	80	71	71	77	104	128	190	60	400	329	222	144	178	136	98	139	147	68	95	96	97	109	131	123	104	68	205	246	194	-0.254658	-0.196071	-0.824025	0.937744	-0.439097	-0.38051	1.32267	1e-14	42.05	GSVIVT01037765001	V.vinifera	AT4G26670
Csorokiniana1SL000180t0001	104	570	316	3788	4671	6010	1844	2669	1023	477	350	469	1967	2761	3669	1175	488	900	142	450	435	3714	5225	6841	2650	3169	1386	653	494	593	1893	1515	4173	603	365	788	3.94143	2.12243	2.81058	0.0128256	0.761331	-1.05767	-2.03643	4e-17	59.09	Solyc01g007710.2.1	S.lycopersicum
Csorokiniana1SL005643t0001	104	107	42	92	113	133	56	97	92	35	38	46	35	43	31	186	191	96	143	84	58	90	126	151	80	115	124	48	53	58	34	24	35	95	143	84	0.366881	-0.785967	0.160514	1.02425	-0.845648	-1.9985	0.0180861	3e-48	34.1	67124	C.subellipsoidea
Csorokiniana1SL013540t0001	104	14	16	19	12	19	4	5	5	13	13	11	13	14	7	10	9	13	143	11	22	19	13	21	6	5	6	18	18	14	13	7	7	5	7	11	-1.72506	-0.85263	-3.35311	-1.11183	-1.83104	-0.958612	0.410248
Csorokiniana1SL008529t0008	103	340	128	221	216	181	76	123	100	13	9	22	143	231	88	412	378	249	142	268	176	216	242	206	109	145	135	18	12	27	137	126	100	211	283	218	0.179688	2.66998	-0.591611	3.64132	-3.36094	-0.870652	0.871989	2e-93	42.13	g18260.t1	C.reinhardtii	AT1G44446	ATCAO,CAO,CH1
Csorokiniana1SL002643t0001	103	575	195	279	246	195	60	89	82	287	168	276	78	217	65	201	120	97	141	454	268	274	275	222	86	106	110	393	237	349	75	119	74	103	90	84	-0.164404	-1.87242	-1.51279	-1.82206	0.182551	-1.52547	-0.126724	1e-97	83.6	21171	C.subellipsoidea	AT2G07741
Csorokiniana1SL008304t0008	103	329	137	114	80	69	26	66	35	117	82	117	124	215	103	144	90	75	141	260	189	111	89	79	37	78	47	160	115	147	119	118	117	74	67	66	-1.07759	-0.2542	-1.87048	-1.02828	-0.481136	0.342257	0.361068	3e-78	58.41	Lus10007523	L.usitatissimum	AT2G40300	ATFER4,FER4
Csorokiniana1SL001897t0009	103	429	207	255	163	139	171	288	251	198	167	162	190	438	209	349	279	255	142	339	285	250	182	158	245	342	340	271	236	205	183	240	237	179	209	223	-0.375793	-0.109015	0.2757	-0.221319	-0.105166	0.161612	-0.602185	0	72.52	66704	C.subellipsoidea	AT5G17020	ATCRM1,ATXPO1,HIT2,XPO1,XPO1A
Csorokiniana1SL003492t0002	103	336	119	244	225	165	268	386	368	166	139	173	221	369	153	319	227	213	141	266	164	239	251	187	385	458	499	228	196	219	213	202	173	164	170	186	0.248818	-0.127649	1.23464	-0.306666	0.173021	-0.203446	-1.36828	3e-23	29.8	Cre17.g740600.t2.1	C.reinhardtii
Csorokiniana1SL004120t0003	103	264	109	150	155	136	197	255	253	115	108	143	200	282	160	335	323	196	142	209	149	147	173	154	283	302	342	158	152	181	192	155	182	172	242	171	-0.0737756	0.107096	0.89201	0.25119	-0.0243358	0.156536	-0.665156	3e-64	43.99	26422	C.subellipsoidea	AT5G03730	AtCTR1,CTR1,SIS1
Csorokiniana1SL001468t0009	103	300	112	188	125	107	84	152	115	149	137	158	214	387	217	391	247	202	142	237	154	184	139	121	120	180	156	204	193	199	206	212	247	201	185	177	-0.262082	0.154576	-0.223171	-0.0872361	0.164427	0.581085	0.300361	0	53.39	65278	C.subellipsoidea	AT1G59820	ALA3
Csorokiniana1SL004593t0012	103	331	122	146	141	112	132	324	252	94	82	124	235	460	210	102	90	65	141	261	167	143	158	127	189	384	341	128	115	156	226	252	239	52	67	56	-0.414107	0.842333	0.68319	-1.18266	-0.510646	0.745794	-2.3765	5e-42	51.22	Vocar20009417m	V.carteri	AT5G56260
Csorokiniana1SL001870t0006	103	298	123	131	103	106	36	64	44	156	144	221	56	125	60	124	109	73	142	236	169	128	115	120	52	76	60	214	203	279	53	69	68	63	81	64	-0.58709	-1.87231	-1.54373	-1.73868	0.349901	-0.935315	0.154948	0	82.71	54781	C.subellipsoidea	AT5G11200
Csorokiniana1SL000651t0017	103	220	73	139	165	157	208	270	273	59	44	76	236	329	164	673	647	350	141	173	100	136	185	178	298	321	370	80	61	96	227	180	187	345	485	306	0.266362	1.31982	1.25354	2.25565	-0.802531	0.25093	0.199583	0	69.07	52225	C.subellipsoidea	AT3G04240	SEC
Csorokiniana1SL001635t0003	102	280	110	239	113	146	25	48	44	113	126	135	78	153	61	182	147	109	140	221	151	234	126	166	35	56	59	154	177	171	75	84	69	93	110	95	0.0360011	-1.14237	-1.76789	-0.750445	-0.0299183	-1.20829	0.987528	0	73.2	Vocar20000958m	V.carteri	AT3G06400	CHR11
Csorokiniana1SL012100t0002	102	180	62	111	33	27	5	21	16	307	336	473	39	53	29	7	7	3	140	142	85	109	37	30	7	24	21	420	474	598	37	29	33	3	5	3	-1.06403	-3.912	-2.80741	-7.05589	2.02015	-0.82782	-2.22832	2e-108	77.51	28488	C.subellipsoidea	AT1G29930	AB140,CAB1,CAB140,LHCB1.3
Csorokiniana1SL008521t0006	101	225	67	174	141	160	78	108	116	65	86	148	120	260	73	343	204	183	139	178	92	171	157	182	112	128	157	88	121	187	115	142	82	176	153	160	0.316887	-0.220706	-0.0447234	0.301455	-0.0443429	-0.581936	0.301835	2e-98	79.35	30436	C.subellipsoidea	AT3G04770	RPSAb
Csorokiniana1SL000153t0001	101	585	258	1270	856	1001	1527	1660	2008	516	345	417	696	657	1162	358	492	341	138	462	355	1245	957	1139	2195	1971	2722	707	486	527	670	360	1322	184	368	299	1.80599	0.450771	2.85013	-1.01573	0.849008	-0.506209	-3.01685
Csorokiniana1SL002885t0004	101	333	169	252	158	172	77	145	142	83	63	79	134	217	113	230	161	127	139	263	232	247	177	196	110	172	193	114	89	99	128	119	128	118	121	111	-0.0332841	0.313217	-0.416433	0.211946	-1.06816	-0.72166	-0.439781	6e-168	80.46	31222	C.subellipsoidea	AT2G20420
Csorokiniana1SL003350t0015	100	147	73	162	157	169	70	93	84	58	51	75	185	281	131	554	735	318	137	116	100	159	175	192	101	110	113	79	72	95	177	154	148	284	550	278	0.571608	0.965721	-0.127896	2.17908	-0.525068	-0.130955	1.78191	0	42.17	49363	C.subellipsoidea
Csorokiniana1SL002463t0017	100	244	116	218	171	183	182	296	260	49	48	42	247	481	149	679	584	413	137	193	160	213	191	208	261	351	352	67	68	53	237	264	169	348	437	361	0.322134	1.83798	0.977933	2.6131	-1.38409	0.131754	0.251074	6e-100	42.92	12490	C.subellipsoidea	AT5G52820
Csorokiniana1SL000604t0002	100	505	157	298	219	195	231	305	376	177	135	241	187	459	178	646	490	289	137	399	216	292	245	221	331	362	510	243	191	304	179	251	202	331	367	253	0.0122878	-0.221437	0.679061	0.366773	-0.026779	-0.260504	-0.339067	1e-122	77.54	20022	C.subellipsoidea	AT2G44120
Csorokiniana1SL003148t0001	100	515	149	229	163	121	37	71	53	59	73	83	90	191	59	93	61	46	137	407	204	224	182	137	52	84	72	81	103	105	87	105	67	48	45	40	-0.462458	-0.164659	-1.84784	-1.11589	-1.37345	-1.07565	-0.641499	2e-71	58.8	Cre03.g194250.t1.2	C.reinhardtii	AT4G17510	UCH3
Csorokiniana1SL000925t0001	100	941	306	142	103	97	64	102	104	242	127	178	110	247	90	115	58	70	137	744	420	139	115	110	91	121	140	331	179	225	106	135	102	59	43	61	-1.83649	-1.09574	-1.88294	-2.16705	-0.824785	-0.0840381	-1.1089	6e-162	63.9	Cre12.g484000.t1.2	C.reinhardtii	ATCG00500
Csorokiniana1SL000635t0011	100	261	129	181	99	101	28	71	56	13	20	16	204	290	145	176	159	134	137	206	177	177	110	114	40	84	76	17	28	20	196	159	164	90	119	117	-0.372663	3.01349	-1.3799	2.34591	-3.01548	0.370674	0.710332
Csorokiniana1SL000777t0003	100	415	138	274	159	138	185	259	280	209	168	239	199	405	172	499	400	232	137	328	190	269	177	157	265	307	379	286	236	302	191	222	195	256	299	203	-0.120194	-0.438776	0.537361	-0.120008	0.330877	0.0122954	-0.326492	1e-90	77.22	Cre12.g494050.t1.2	C.reinhardtii	AT4G10450
Csorokiniana1SL000414t0004	99	343	130	287	299	197	209	259	245	35	39	41	158	352	129	440	280	298	136	271	178	281	334	224	301	307	331	48	54	51	151	193	147	226	209	260	0.519095	1.6772	0.682532	2.1794	-1.93002	-0.771914	-0.433153	6e-129	61.85	53099	C.subellipsoidea	AT1G80600	WIN1
Csorokiniana1SL000872t0004	99	232	67	154	154	167	113	138	165	75	85	128	124	274	90	512	413	222	135	183	92	151	172	190	162	164	224	103	120	162	119	150	102	263	310	194	0.319271	-0.0512341	0.420078	0.994424	-0.093165	-0.46367	0.481181	1e-130	78.91	Vocar20005104m	V.carteri	AT2G17360
Csorokiniana1SL001178t0002	99	358	132	178	87	71	14	28	26	44	32	39	67	124	33	64	59	46	135	283	182	174	97	80	20	33	35	60	44	49	64	68	37	33	44	40	-0.772418	0.135999	-2.75823	-0.398356	-1.95939	-1.05097	0.400488
Csorokiniana1SL000506t0003	99	162	48	134	143	162	109	159	157	55	85	106	99	236	89	525	451	227	135	128	65	131	160	184	157	189	213	75	119	134	95	129	101	270	338	198	0.532882	-0.0150538	0.764065	1.29505	-0.00230105	-0.550237	0.528687	0	83.82	g6364.t1	C.reinhardtii	AT3G18130	RACK1C_AT
Csorokiniana1SL001018t0014	99	227	95	174	183	157	158	261	199	149	113	120	192	340	115	173	155	105	136	179	130	171	205	179	227	310	270	204	159	152	184	186	131	89	116	92	0.314248	-0.0385703	0.856815	-0.796551	0.20926	-0.143558	-1.44411	1e-19	30.94	Cre17.g740600.t2.1	C.reinhardtii
Csorokiniana1SL000224t0001	99	138	96	932	430	196	948	1024	1921	143	87	114	355	283	595	240	153	129	135	109	131	913	481	223	1363	1215	2603	196	122	144	341	155	677	123	114	113	2.10709	1.34497	3.78669	-0.40015	0.298903	-0.463223	-3.88794
Csorokiniana1SL004547t0001	98	182	87	46	38	23	22	49	35	49	37	54	193	379	122	42	41	53	134	144	119	45	42	26	32	58	47	67	52	68	185	208	138	22	31	46	-1.80249	1.51589	-1.54524	-0.918919	-1.09529	2.22309	-0.468969
Csorokiniana1SL009339t0020	98	277	98	198	117	114	74	114	92	254	249	293	249	384	171	572	432	365	134	219	135	194	131	129	106	135	124	348	351	370	239	211	194	293	324	319	-0.104595	-0.731521	-0.417566	-0.191762	1.13245	0.505524	1.35825
Csorokiniana1SL010210t0002	98	474	177	250	283	224	166	496	297	27	12	24	583	758	345	353	371	254	135	375	243	245	316	254	239	589	402	37	17	30	561	415	392	181	278	222	0.115517	4.03056	0.70887	3.02403	-3.16762	0.747419	-0.852461
Csorokiniana1SL006047t0012	98	295	121	226	208	146	35	83	47	264	223	221	208	324	228	83	56	51	134	233	167	221	232	166	50	99	64	362	314	279	200	178	259	43	42	44	0.215754	-0.585545	-1.33173	-2.89094	0.841044	0.0397448	-0.71817
Csorokiniana1SL000338t0001	97	319	114	193	87	75	12	24	13	124	86	84	33	84	16	16	23	14	133	252	157	189	97	85	17	28	18	170	121	106	31	46	18	8	17	12	-0.547278	-2.05803	-3.12635	-3.42345	-0.446064	-1.95682	-0.743166
Csorokiniana1SL000215t0001	97	402	198	934	661	969	1075	1159	1519	370	256	303	550	502	819	258	348	259	132	318	272	916	739	1102	1545	1376	2059	507	361	383	529	276	932	132	260	227	1.93271	0.471874	2.78615	-1.01468	0.793791	-0.667049	-3.00704
Csorokiniana1SL002536t0006	97	193	60	181	181	194	121	181	161	41	56	66	163	247	92	486	422	279	133	153	82	177	202	220	174	214	218	56	79	84	156	135	104	249	316	244	0.705175	0.855129	0.720386	1.8878	-0.74888	-0.598926	0.418535	2e-80	46.63	100367	S.moellendorffii	AT1G54130	AT-RSH3,ATRSH3,RSH3
Csorokiniana1SL000442t0008	97	253	95	240	129	111	13	48	46	237	201	261	46	84	48	8	5	8	133	200	131	235	144	126	19	57	62	325	284	330	44	46	55	4	4	7	0.124424	-2.70275	-1.7478	-5.98106	1.01747	-1.8097	-3.21578
Csorokiniana1SL001474t0016	97	293	108	153	86	87	33	74	46	184	170	192	152	352	162	290	192	189	133	231	148	150	96	98	47	87	62	252	239	243	146	193	184	149	144	165	-0.572287	-0.489503	-1.37866	-0.682133	0.518323	0.601107	1.21485	0	77.81	54821	C.subellipsoidea	AT4G21710	EMB1989,NRPB2,RPB2
Csorokiniana1SL004194t0005	97	319	128	241	164	103	23	97	49	347	277	414	94	170	45	4	4	6	133	252	176	236	183	117	33	115	66	476	390	523	90	93	51	2	3	5	-0.0677831	-2.57009	-1.39201	-7.23335	1.30706	-1.19524	-4.53428	4e-26	28.31	Vocar20013919m	V.carteri	AT3G58800
Csorokiniana1SL009784t0006	97	210	69	187	187	129	95	176	168	124	95	152	286	592	146	572	377	371	133	166	94	183	209	146	136	208	227	169	133	192	275	325	166	293	283	324	0.451711	0.628051	0.537756	0.862529	0.331369	0.507709	0.656142
Csorokiniana1SL000481t0004	96	257	123	115	61	59	9	11	3	55	52	47	30	66	31	26	26	23	132	203	169	113	68	67	12	13	4	75	73	59	28	36	35	13	19	20	-1.02542	-1.06038	-4.10179	-1.98382	-1.28361	-1.31857	0.834356
Csorokiniana1SL001472t0012	96	205	71	165	188	157	72	84	96	130	144	162	144	239	123	371	354	231	132	162	98	162	210	178	103	99	129	178	203	204	138	131	139	190	265	202	0.490158	-0.516556	-0.241001	0.169869	0.577796	-0.428918	0.988666
Csorokiniana1SL000219t0001	96	215	148	1379	453	515	985	1611	2920	227	156	173	951	554	922	522	303	344	131	170	204	1352	506	586	1416	1913	3958	311	220	218	915	304	1049	268	227	301	2.27605	1.59753	3.85221	0.0878147	0.570373	-0.108152	-3.19402
Csorokiniana1SL000030t0003	96	254	76	150	125	100	22	55	58	147	123	137	28	62	34	4	7	4	132	201	105	147	140	114	31	65	78	202	174	173	27	34	39	2	5	3	-0.126098	-2.4655	-1.32805	-5.77946	0.327386	-2.01202	-4.12402	0	71.29	21807	C.subellipsoidea	AT4G33270	CDC20.1
Csorokiniana1SL001811t0016	96	238	90	128	103	93	57	110	74	124	125	190	143	225	115	257	174	126	132	188	123	126	115	106	81	131	100	169	176	240	138	123	130	132	130	110	-0.354956	-0.583803	-0.508829	-0.654787	0.403692	0.174846	0.257734	0	83.49	46613	C.subellipsoidea	AT5G64270
Csorokiniana1SL009925t0005	95	237	84	129	87	71	40	63	57	27	25	34	32	62	24	44	34	25	131	187	116	126	97	80	58	75	77	37	35	42	31	34	27	23	25	21	-0.514089	-0.321441	-1.04834	-0.722499	-1.91774	-1.72509	-1.5919	3e-57	64.46	29579	C.subellipsoidea
Csorokiniana1SL008478t0002	95	399	143	151	114	95	16	34	15	25	25	30	45	88	59	40	23	19	131	315	197	148	127	108	23	40	20	34	35	37	43	48	67	21	17	16	-0.747377	0.562551	-2.96194	-0.98629	-2.58679	-1.27686	-0.61114
Csorokiniana1SL009438t0021	95	184	98	111	110	112	60	174	116	97	78	98	167	247	104	85	92	70	130	145	134	108	123	127	86	206	157	133	109	124	160	135	118	43	69	61	-0.189103	0.17471	0.133676	-1.08455	-0.158662	0.20515	-1.37689
Csorokiniana1SL000288t0007	95	186	79	171	124	153	43	66	55	91	86	123	123	177	85	260	295	125	130	147	108	168	139	174	61	78	74	125	121	155	118	97	96	133	221	109	0.319739	-0.367429	-0.853879	0.20885	0.061431	-0.625737	1.12416	1e-165	78.16	Cre07.g355600.t1.1	C.reinhardtii	AT2G17420	ATNTRA,NTR2,NTRA
Csorokiniana1SL004995t0004	95	365	141	175	103	99	72	125	131	82	87	96	119	248	108	178	155	82	131	288	194	172	115	113	103	148	177	112	122	121	114	136	123	91	116	71	-0.617142	0.0717135	-0.517103	-0.348972	-0.788316	-0.0994608	-0.620185	8e-27	42.66	Aquca_010_00352.1	A.coerulea	AT1G50030	TOR
Csorokiniana1SL009368t0001	94	409	159	168	112	70	67	105	57	366	255	269	299	766	180	600	357	388	129	323	219	164	125	79	96	125	77	501	360	340	288	420	205	308	268	339	-0.867037	-0.396519	-1.17352	-0.393153	0.839417	1.30993	1.61978
Csorokiniana1SL001002t0007	94	135	41	103	71	117	22	44	27	64	54	76	78	123	53	166	213	85	128	107	56	101	79	133	32	52	37	87	76	96	75	67	60	85	160	74	0.104585	-0.357766	-1.27535	0.299418	-0.171826	-0.634176	1.40294	8e-17	58.44	Vocar20000578m	V.carteri	AT1G66170	MMD1
Csorokiniana1SL000696t0003	94	357	147	201	110	86	46	81	53	206	188	244	188	370	179	308	195	209	128	282	202	197	122	98	65	96	71	282	265	308	180	203	203	158	146	183	-0.554271	-0.543798	-1.40061	-0.813243	0.479662	0.490136	1.06703	0	73.89	g18113.t2	C.reinhardtii	AT1G48030	mtLPD1
Csorokiniana1SL002743t0006	94	192	90	119	108	103	42	109	62	43	41	63	90	118	50	256	211	129	128	151	123	117	120	117	60	129	83	58	57	80	87	65	57	131	158	112	-0.186637	0.0927513	-0.568016	1.04021	-1.04593	-0.766545	0.562296	1e-60	46.21	67532	C.subellipsoidea
Csorokiniana1SL004976t0001	94	337	121	240	202	135	97	193	187	43	40	52	176	325	120	26	22	25	129	266	166	235	226	154	139	229	254	58	56	65	169	178	136	13	16	21	0.132355	1.42584	0.146234	-1.82889	-1.64043	-0.346948	-3.61555
Csorokiniana1SL003114t0011	94	77	32	71	103	154	44	76	60	28	28	52	80	86	53	137	200	48	128	61	43	69	115	175	63	90	81	38	39	65	76	47	60	70	150	42	0.627908	0.369147	0.000942581	0.877457	-0.708457	-0.967219	0.168058
Csorokiniana1SL002003t0009	94	198	99	47	34	37	18	31	16	116	119	205	140	197	98	151	124	73	128	156	136	46	38	42	25	37	22	158	168	259	135	108	111	77	93	64	-1.74956	-0.727255	-2.33062	-1.32566	0.477337	1.49964	1.4823	8e-84	56.99	26837	C.subellipsoidea	AT1G60710	ATB2
Csorokiniana1SL005513t0001	93	139	59	172	193	186	199	278	255	52	31	56	272	435	167	491	598	222	127	109	81	168	215	212	285	329	346	71	44	71	262	239	189	252	448	194	0.905136	1.89078	1.59589	2.26537	-0.773074	0.212571	-0.103594	7e-63	36.28	67762	C.subellipsoidea	AT3G60030	SPL12
Csorokiniana1SL006973t0003	93	317	120	138	91	62	15	28	21	44	45	53	13	18	18	13	11	9	128	250	164	135	102	71	21	33	28	60	64	66	13	10	20	7	8	7	-0.820429	-2.15106	-2.72628	-3.11402	-1.51097	-2.8416	-1.89871
Csorokiniana1SL001457t0010	93	333	139	178	109	103	313	403	376	91	75	75	291	685	269	623	438	436	128	263	191	175	122	117	449	478	509	124	105	94	279	375	305	320	328	382	-0.49534	1.56924	1.3025	1.67013	-0.847597	1.21698	-0.47997	5e-79	43.79	62940	C.subellipsoidea	AT3G44880	ACD1,LLS1,PAO
Csorokiniana1SL003457t0017	93	215	56	120	86	87	46	88	47	131	150	165	128	278	137	205	183	110	127	170	77	117	96	99	66	104	64	179	211	208	123	152	155	105	137	96	-0.260225	-0.475957	-0.678553	-0.821722	0.677207	0.461475	0.534038	0	71	26599	C.subellipsoidea	AT4G35800	NRPB1,RNA_POL_II_LS,RNA_POL_II_LSRNA_POL_II_LS,RPB1
Csorokiniana1SL001393t0003	93	324	104	101	84	69	16	37	17	18	15	20	77	135	57	15	15	13	127	256	143	99	93	78	22	43	22	24	21	25	74	74	65	8	11	11	-0.963678	1.59299	-2.58063	-1.235	-2.90045	-0.343784	-1.55483
Csorokiniana1SL002130t0003	92	401	129	167	123	96	24	55	32	31	36	40	209	333	123	8	5	7	126	317	178	163	137	109	35	65	43	42	51	50	201	183	140	4	4	6	-0.599994	1.87459	-2.11998	-3.3966	-2.11942	0.355166	-3.39605	6e-77	46.18	26422	C.subellipsoidea	AT5G03730	AtCTR1,CTR1,SIS1
Csorokiniana1SL001115t0007	92	335	144	235	156	129	118	163	212	172	186	247	129	321	83	451	347	298	126	265	198	230	174	147	170	194	287	235	262	312	124	176	94	231	260	261	-0.096781	-1.03791	0.141102	-0.105799	0.45709	-0.484037	0.210188	2e-72	80.28	32090	O.lucimarinus	AT4G30800
Csorokiniana1SL002240t0009	92	177	75	192	213	202	152	225	192	63	53	90	119	170	82	324	303	156	126	140	103	188	238	229	219	267	260	86	74	114	114	93	93	166	227	137	0.830508	0.134147	1.01627	0.953251	-0.427642	-1.124	-0.49066	7e-104	34.64	g17878.t1	C.reinhardtii	AT1G16270
Csorokiniana1SL000253t0005	92	248	103	182	97	96	38	74	50	144	132	169	79	146	62	139	115	84	126	196	141	178	108	109	54	87	68	197	186	214	76	80	70	71	86	73	-0.222999	-1.40453	-1.14596	-1.37447	0.368634	-0.812892	0.140117	0	65.4	29872.m000541	R.communis	AT1G52360
Csorokiniana1SL029098t0001	92	472	328	1047	694	118	1425	1171	683	502	338	348	421	795	1257	322	404	294	126	372	451	1026	777	134	2047	1391	926	687	477	440	406	437	1430	165	302	258	1.0283	0.501716	2.19994	-1.14531	0.756766	0.230186	-2.58848
Csorokiniana1SL002141t0003	92	219	71	191	210	221	88	150	157	61	55	99	147	248	75	421	376	242	126	173	97	187	234	251	127	177	213	84	77	125	141	136	85	216	282	212	0.764733	0.343482	0.383743	1.31463	-0.473754	-0.895005	0.457131	1e-126	44.89	899930	A.lyrata	AT2G19520	ACG1,ATMSI4,FVE,MSI4,NFC04,NFC4
Csorokiniana1SL006274t0012	92	224	83	154	125	103	28	86	67	123	103	144	94	161	63	146	107	93	126	177	114	151	139	117	40	102	90	169	145	182	90	88	72	75	80	81	-0.0314	-0.991627	-0.842678	-1.07562	0.255054	-0.705173	0.0221117	0	70.72	23947	C.subellipsoidea	AT4G31490
Csorokiniana1SL002319t0002	91	327	125	213	251	157	28	130	91	2	2	2	371	338	175	2	3	3	124	258	171	208	281	178	40	154	123	3	3	3	356	185	199	1	2	2	0.268744	6.51538	-0.80673	-0.568085	-6.09558	0.151057	-5.85693
Csorokiniana1SL004115t0005	90	216	79	120	116	100	69	150	128	77	66	80	84	132	67	137	111	124	124	170	109	118	129	113	99	177	173	105	93	101	80	72	76	70	83	109	-0.161643	-0.384033	0.156337	-0.190913	-0.431052	-0.653443	-0.778302	2e-116	60.74	25518	C.subellipsoidea	AT3G28480
Csorokiniana1SL001151t0001	90	282	100	189	138	138	81	151	115	101	94	117	105	214	75	227	117	150	124	222	137	185	154	156	116	179	155	139	133	147	101	117	85	117	88	131	0.0367579	-0.468302	-0.099312	-0.319298	-0.206522	-0.711581	-0.426507	1e-85	48.71	Vocar20013964m	V.carteri	AT4G33950	ATOST1,OST1,P44,SNRK2-6,SNRK2.6,SRK2E
Csorokiniana1SL000084t0001	90	98	69	7357	3431	1494	6568	4995	4519	91	83	66	2228	2687	3110	1484	3227	2472	123	77	94	7214	3836	1700	9444	5930	6126	124	116	83	2143	1474	3538	762	2417	2164	5.43499	4.46724	6.18882	4.04622	0.134185	-0.833565	-2.00841	8e-15	43.44	Medtr4g006070.1	M.truncatula
Csorokiniana1SL007688t0011	90	246	120	409	415	328	386	522	520	81	68	76	142	260	106	277	185	206	124	194	165	401	464	373	554	620	705	111	95	96	136	142	121	142	139	180	1.35574	0.399088	1.95908	0.607306	-0.675524	-1.63218	-2.0273	2e-47	57.05	Vocar20004081m	V.carteri	AT5G11340
Csorokiniana1SL000971t0020	90	204	64	74	58	69	23	52	34	66	47	69	67	118	59	145	158	80	124	161	87	73	65	79	32	61	46	90	66	87	64	65	67	74	118	70	-0.78426	-0.303176	-1.41378	0.117036	-0.618901	-0.137816	0.911913	0	55.93	16391	C.subellipsoidea	AT5G49930	emb1441
Csorokiniana1SL003199t0004	90	186	59	167	118	110	151	219	213	69	59	79	118	225	116	337	318	182	124	147	81	164	131	125	216	259	288	95	83	99	113	123	131	173	238	159	0.25647	0.412016	1.11828	1.04297	-0.347413	-0.191867	-0.422721	0	50.7	Vocar20005450m	V.carteri	AT2G38910	CPK20
Csorokiniana1SL004927t0006	90	311	116	251	199	154	113	157	132	62	57	67	103	214	66	58	41	38	123	245	160	246	223	175	162	186	179	85	80	85	99	117	75	30	31	33	0.283854	0.213349	-0.000603189	-1.41639	-1.07701	-1.14752	-2.49281	1e-59	36.45	48921	C.subellipsoidea
Csorokiniana1SL007192t0004	90	86	47	77	88	97	30	72	61	24	20	30	68	86	58	143	177	121	124	68	64	75	98	110	43	85	83	33	28	38	65	47	65	73	133	105	0.150797	0.842202	-0.274743	1.65105	-1.36686	-0.675455	0.558933	3e-12	72.5	Cre06.g266850.t1.2	C.reinhardtii	AT4G36620	GATA19
Csorokiniana1SL001149t0002	89	162	81	209	186	180	117	161	127	60	102	128	103	194	67	288	281	129	122	128	111	205	207	205	168	191	171	82	144	162	99	106	76	148	211	112	0.773251	-0.467392	0.552272	0.277752	0.104589	-1.13605	-0.16993	0	58.22	67248	C.subellipsoidea	AT4G23940
Csorokiniana1SL002915t0008	89	197	97	17	9	18	11	9	7	27	16	19	85	96	76	14	14	15	122	155	133	16	10	20	15	10	9	36	23	24	82	53	86	7	10	13	-3.17233	1.40852	-3.56733	-1.46741	-2.30869	2.27216	-0.208763	1e-10	43.9	43202	M.pusilla	AT1G53540
Csorokiniana1SL007991t0009	89	263	78	217	173	141	177	221	232	89	77	97	178	269	85	366	313	187	122	207	107	212	193	160	254	262	314	122	109	123	171	147	97	188	235	163	0.376437	0.230118	0.928604	0.727865	-0.301651	-0.447971	-0.50239	1e-90	75.9	g12607.t1	C.reinhardtii	AT1G48830
Csorokiniana1SL000335t0001	89	192	78	118	101	111	52	93	78	50	48	45	112	138	79	63	30	34	122	151	107	116	113	126	74	110	106	69	67	57	108	76	89	32	22	30	-0.102061	0.50186	-0.395642	-1.19123	-0.984262	-0.38034	-1.77985	4e-68	65.45	Vocar20003071m	V.carteri	AT4G37870	PCK1,PEPCK
Csorokiniana1SL002507t0002	89	191	60	189	233	171	130	208	173	63	62	63	132	181	90	421	241	219	122	151	83	185	260	195	187	246	234	86	87	80	127	99	102	216	181	191	0.849493	0.376256	0.909536	1.21638	-0.489533	-0.96277	-0.182694	0	68.52	23114	C.subellipsoidea	AT3G49660
Csorokiniana1SL003553t0011	88	323	133	96	62	44	63	81	71	235	179	187	162	389	186	267	187	181	121	255	183	94	69	50	90	96	96	322	253	236	155	213	212	137	140	158	-1.39174	-0.481906	-0.988763	-0.897388	0.536101	1.44594	0.627476	0	84.09	19093	C.subellipsoidea	AT3G19980	ATFYPP3,EMB2736,FYPP3,STPP
Csorokiniana1SL000336t0001	88	188	78	117	98	111	50	95	78	50	46	45	110	134	78	63	30	35	121	149	107	114	110	126	72	112	105	69	65	57	105	73	89	32	22	31	-0.105747	0.490223	-0.37953	-1.16041	-0.981815	-0.385845	-1.76269	9e-68	65.45	Vocar20003071m	V.carteri	AT4G37870	PCK1,PEPCK
Csorokiniana1SL002964t0003	88	160	66	88	85	77	46	95	62	175	136	186	325	656	265	421	265	245	121	126	91	86	94	87	66	112	84	240	192	235	313	360	301	216	198	214	-0.336553	0.546044	-0.366259	-0.0854568	0.979238	1.86184	1.26004	0	77.19	23194	C.subellipsoidea	AT5G35630	ATGSL1,GLN2,GS2
Csorokiniana1SL010906t0004	88	66	23	35	48	118	8	15	12	34	42	100	20	28	9	41	37	38	120	52	31	34	53	134	12	18	16	46	59	126	19	15	10	21	28	33	0.123666	-2.39601	-2.17649	-1.49739	0.183072	-2.3366	0.862172	2e-46	97.59	59588	C.subellipsoidea	AT1G07660
Csorokiniana1SL001023t0003	88	226	91	88	69	79	23	92	65	57	53	62	88	117	56	50	54	44	121	179	125	86	77	89	32	109	87	78	75	78	84	64	63	25	40	38	-0.752486	-0.126469	-0.888992	-1.15601	-0.877586	-0.251569	-1.14461
Csorokiniana1SL006667t0010	88	307	105	207	153	134	228	224	217	122	83	79	190	421	217	216	117	144	121	242	144	203	171	152	327	266	294	167	116	100	183	231	246	111	87	126	0.0531139	0.781996	0.807381	-0.243064	-0.401692	0.32719	-1.45214	4e-157	55.89	14826	C.subellipsoidea
Csorokiniana1SL009687t0020	88	175	61	137	63	92	26	69	60	545	610	677	155	292	181	200	155	137	120	138	84	134	70	105	37	82	81	747	861	857	149	160	205	103	116	120	-0.14459	-2.25968	-0.77992	-2.86263	2.8485	0.733411	0.765794	0	80.34	54252	C.subellipsoidea	AT2G29630	PY,THIC
Csorokiniana1SL000282t0001	88	94	36	106	33	61	15	21	18	90	123	149	31	60	18	70	69	36	121	74	50	104	37	69	22	25	24	123	173	189	29	33	20	36	52	32	-0.220769	-2.5595	-1.78515	-2.02282	0.986728	-1.352	0.749056	0	72.91	54865	C.subellipsoidea	AT3G60750
Csorokiniana1SL005223t0003	88	220	87	111	70	67	12	23	24	59	64	64	118	191	111	158	142	106	120	174	120	108	78	76	17	27	33	80	90	80	113	105	126	81	106	92	-0.657865	0.459244	-2.4244	0.160268	-0.725817	0.391292	1.85885	0	46.96	20201	C.subellipsoidea	AT3G54440
Csorokiniana1SL003842t0005	88	166	70	202	168	119	191	293	192	35	30	49	208	389	152	84	40	34	120	131	96	198	188	135	275	347	260	48	42	61	200	213	173	43	30	30	0.585444	1.95485	1.34579	-0.557768	-1.20044	0.168963	-3.104
Csorokiniana1SL002491t0008	88	233	86	206	216	170	142	222	216	106	112	167	207	348	141	219	167	136	121	184	118	202	242	193	204	264	293	145	158	211	199	191	160	112	125	119	0.591772	0.095388	0.848634	-0.530487	0.283777	-0.212606	-1.09534
Csorokiniana1SL003651t0008	88	175	84	207	154	161	173	236	251	193	149	185	293	711	261	618	551	341	121	138	116	202	172	183	248	280	340	265	210	234	282	390	296	317	413	298	0.572308	0.448948	1.21123	0.536156	0.919862	0.796501	0.244787	1e-45	39.21	g6405.t1	C.reinhardtii	AT3G43540
Csorokiniana1SL000473t0041	88	332	130	191	152	132	122	169	151	93	105	110	203	443	184	450	270	241	121	262	178	187	170	150	175	201	205	127	148	139	195	243	209	231	202	211	-0.146618	0.647782	0.0495602	0.64126	-0.442357	0.352044	0.149343	3e-24	37.19	g8768.t1	C.reinhardtii
Csorokiniana1SL002865t0003	88	278	112	159	91	74	19	39	43	47	41	52	93	207	88	53	45	31	120	220	153	155	101	84	27	46	58	64	57	65	89	113	100	27	34	27	-0.533709	0.702054	-1.92511	-1.08369	-1.40651	-0.170743	-0.565088	5e-15	54.55	46608	C.subellipsoidea	AT1G17070
Csorokiniana1SL001427t0010	88	254	97	235	214	202	223	374	329	101	99	119	236	367	139	518	456	303	120	200	133	230	239	230	320	444	446	139	140	150	227	201	158	266	342	265	0.623626	0.452163	1.41609	1.02743	-0.0823316	-0.253794	-0.47099	2e-51	35.91	26422	C.subellipsoidea	AT5G03730	AtCTR1,CTR1,SIS1
Csorokiniana1SL002021t0007	88	121	44	94	115	140	131	178	158	32	18	42	211	246	137	426	603	237	120	95	61	92	129	159	188	211	214	43	25	53	203	135	155	219	452	207	0.459661	2.01786	1.15004	2.84898	-1.18074	0.377458	0.518197	3e-20	28.9	Cre12.g514250.t1.2	C.reinhardtii	AT4G20400	JMJ14,PKDM7B
Csorokiniana1SL017243t0003	87	194	77	121	150	120	32	113	58	128	134	202	110	218	93	42	42	26	119	153	106	119	167	137	45	134	78	176	188	256	105	120	106	22	31	23	0.161045	-0.906119	-0.553514	-3.03118	0.71398	-0.353183	-1.76368
Csorokiniana1SL003212t0010	87	207	83	182	60	80	79	125	118	169	172	237	165	314	171	304	219	222	119	164	114	178	67	90	114	148	159	231	242	300	159	172	194	156	164	194	-0.236932	-0.558852	0.0892498	-0.589377	0.965218	0.643298	0.286591	0	79.05	Vocar20009499m	V.carteri	AT1G62750	ATSCO1,ATSCO1/CPEF-G,SCO1
Csorokiniana1SL008429t0007	86	188	62	95	149	128	25	102	48	126	121	231	100	106	35	16	10	11	117	148	85	93	167	146	36	121	64	173	170	292	96	58	39	8	7	10	0.206227	-1.71313	-0.668527	-4.64645	0.854388	-1.06497	-3.12353
Csorokiniana1SL011052t0001	86	209	61	95	43	73	41	69	43	95	60	82	50	105	48	67	55	62	117	165	83	93	48	83	59	81	58	130	84	104	48	57	55	34	41	54	-0.714974	-0.991262	-0.885322	-1.30398	-0.200697	-0.476985	-0.619359
Csorokiniana1SL008873t0007	86	118	35	80	100	146	194	281	226	54	46	69	146	267	123	335	269	159	118	93	48	78	112	166	278	334	306	73	64	87	140	146	140	172	202	139	0.461008	0.923061	1.82515	1.18813	-0.203126	0.258927	-0.84015	0	58.48	54896	C.subellipsoidea	AT5G26742	emb1138
Csorokiniana1SL006762t0005	86	132	33	109	136	193	81	76	86	41	50	59	138	240	55	554	461	218	117	104	45	107	152	220	116	90	117	56	70	74	132	132	62	284	345	191	0.841159	0.703207	0.276821	2.03482	-0.414913	-0.552865	1.34308	1e-71	68.51	24567	C.subellipsoidea	AT1G27400
Csorokiniana1SL002720t0012	86	179	70	132	125	113	88	139	104	22	29	55	165	247	91	278	284	159	117	141	96	129	140	129	126	164	140	29	41	70	159	135	104	143	213	139	0.165671	1.50481	0.281555	1.82097	-1.33887	0.000270679	0.200541	1e-91	51.99	Vocar20013985m	V.carteri	AT4G33240	FAB1A
Csorokiniana1SL003327t0005	86	245	95	27	17	25	6	10	9	113	74	105	27	47	18	11	14	16	117	194	131	26	19	28	9	11	12	155	104	133	25	26	20	6	10	14	-2.59044	-2.45672	-3.78266	-3.72322	-0.171559	-0.0378401	-0.112124
Csorokiniana1SL002908t0002	86	272	124	258	200	126	123	286	202	74	68	86	196	241	117	96	112	91	117	215	171	253	224	143	177	340	274	101	96	108	188	132	133	49	84	80	0.300279	0.565608	0.65143	-0.52383	-0.718762	-0.453433	-1.89402
Csorokiniana1SL003239t0021	86	297	105	234	134	111	32	65	65	199	153	212	46	111	34	45	29	27	118	234	144	229	150	126	45	77	88	272	216	268	44	61	39	23	22	24	0.0253082	-2.39691	-1.24104	-3.47	0.60688	-1.81534	-1.62208
Csorokiniana1SL006925t0001	85	167	69	161	185	126	204	204	205	23	22	24	110	188	69	209	107	131	116	132	94	157	207	143	293	242	277	31	31	30	106	103	78	107	80	115	0.568282	1.64436	1.24658	1.71972	-1.89955	-0.823473	-1.42641	5e-51	45.34	55214	C.subellipsoidea	AT1G17230
Csorokiniana1SL001022t0007	85	503	241	128	81	52	109	142	154	172	151	126	218	525	247	437	248	240	117	397	331	126	91	59	157	168	208	236	212	159	209	288	280	224	185	210	-1.61801	0.356193	-0.665227	0.0289964	-0.476693	1.49751	0.21753	4e-52	52.31	68259	C.subellipsoidea
Csorokiniana1SL007593t0001	85	223	97	135	107	126	88	114	113	68	85	115	123	210	64	315	256	181	116	176	133	132	119	143	127	135	153	93	120	145	118	115	72	161	192	158	-0.108797	-0.227053	-0.0367594	0.517637	-0.250168	-0.368425	0.304228	2e-57	78.51	Vocar20003035m	V.carteri	AT2G39460	ATRPL23A,RPL23A,RPL23AA
Csorokiniana1SL005145t0004	84	148	47	157	157	153	65	122	69	34	39	39	64	132	41	204	178	116	115	117	64	154	176	174	93	144	93	46	55	49	62	72	46	105	133	102	0.768159	0.265786	0.157615	1.18189	-0.981879	-1.48425	0.0423945	0	55.17	21479	C.subellipsoidea	AT5G19330	ARIA
Csorokiniana1SL006048t0001	84	264	94	184	179	125	88	137	125	60	41	82	115	246	52	270	120	137	115	208	129	180	200	142	126	163	169	82	57	104	110	135	59	139	90	120	0.209563	0.322694	0.0176826	0.522844	-0.896978	-0.783847	-0.391817
Csorokiniana1SL000731t0008	84	256	99	136	114	110	65	102	86	125	94	158	164	345	158	366	224	216	115	202	136	133	127	125	93	121	117	171	132	200	158	189	180	188	168	189	-0.232603	0.0670772	-0.452182	0.115045	0.152651	0.452331	0.719877
Csorokiniana1SL004587t0007	83	146	68	191	175	152	230	269	273	23	41	45	124	206	94	329	280	206	113	115	93	187	196	172	330	319	370	31	57	57	119	113	107	169	209	180	0.78847	1.22288	1.66597	1.94622	-1.14787	-0.713451	-0.86761	1e-58	45.83	55214	C.subellipsoidea	AT1G17230
Csorokiniana1SL003428t0017	83	292	105	167	102	84	67	130	73	136	134	162	174	280	155	240	209	136	114	230	144	164	114	95	96	154	98	187	188	205	167	153	176	123	156	119	-0.389052	-0.22464	-0.487545	-0.542263	0.248469	0.412882	0.193752	0	73.51	Pp1s38_83V6.1	P.patens	AT3G26560
Csorokiniana1SL003330t0003	83	125	59	71	76	68	13	27	25	76	62	101	20	52	24	52	42	27	114	98	81	70	85	77	18	31	33	104	87	128	19	28	27	27	31	24	-0.340224	-2.0892	-1.82574	-1.96619	0.1191	-1.62987	-0.0213569	4e-61	60.48	g759.t1	C.reinhardtii	AT2G47470	ATPDI11,ATPDIL2-1,MEE30,PDI11,UNE5
Csorokiniana1SL000047t0001	83	82	73	1422	723	474	1784	912	1310	83	68	64	1212	2000	1237	820	996	954	113	65	100	1394	808	539	2566	1083	1776	114	95	81	1165	1097	1407	421	747	834	3.30231	3.66019	4.28701	2.78671	0.0626302	0.420507	-1.43767
Csorokiniana1SL004141t0002	83	279	102	165	124	91	88	144	126	165	114	158	271	530	248	416	287	216	114	221	140	161	138	103	126	171	170	226	160	200	260	290	282	214	215	189	-0.23701	0.505597	-0.022506	0.0740454	0.306475	1.04908	0.403027	2e-18	90.48	Cre08.g364400.t1.3	C.reinhardtii	AT1G24590	DRN-LIKE,DRNL,ESR2,SOB2
Csorokiniana1SL000148t0001	83	220	123	599	423	450	671	745	1026	225	161	143	382	283	488	145	223	178	113	173	169	587	473	512	964	884	1391	309	227	181	368	155	555	74	167	156	1.78748	0.589661	2.8302	-0.850703	0.652939	-0.544879	-3.02796
Csorokiniana1SL001166t0007	83	472	207	197	124	88	49	144	65	69	49	66	200	364	139	76	72	104	113	373	284	193	138	100	70	170	87	95	69	83	192	200	158	39	54	91	-0.840405	1.15547	-1.2311	-0.422955	-1.6432	0.352678	-0.835047	1e-14	34.9	Cre16.g692650.t1.2	C.reinhardtii	AT3G58800
Csorokiniana1SL006442t0005	82	256	103	159	104	92	20	125	57	217	139	213	101	193	93	158	149	99	113	202	141	155	116	105	28	148	77	297	196	269	97	106	105	81	111	87	-0.277959	-1.30782	-0.848805	-1.4495	0.742044	-0.287822	0.141344
Csorokiniana1SL002410t0007	82	138	78	141	92	100	13	25	26	43	52	54	70	108	69	124	126	93	112	109	107	138	103	113	18	30	35	59	73	68	67	59	78	63	94	81	0.1128	0.0287928	-1.99485	0.248372	-0.707236	-0.791243	1.53599	0	57.51	53553	C.subellipsoidea	AT4G10710	SPT16
Csorokiniana1SL003362t0006	82	147	62	72	58	72	45	205	111	78	34	50	231	317	130	143	158	108	113	116	85	71	64	82	65	243	150	106	48	63	222	174	148	73	118	94	-0.530028	1.32411	0.548325	0.398405	-0.529394	1.32475	-0.679313	2e-89	42.58	46515	C.subellipsoidea	AT1G05460	SDE3
Csorokiniana1SL017465t0001	82	176	58	93	93	105	28	65	48	35	32	75	67	101	31	255	228	103	113	139	79	91	104	119	40	77	65	48	45	95	64	55	35	131	170	90	-0.0725348	-0.283609	-0.868992	1.05692	-0.815013	-1.02609	1.1109
Csorokiniana1SL003994t0001	82	140	76	113	78	77	45	57	47	104	110	116	102	195	88	182	148	132	112	110	105	110	87	87	64	67	63	143	155	147	98	107	100	93	111	116	-0.202506	-0.547453	-0.751753	-0.478117	0.444373	0.099426	0.71801	0	67.01	Cre03.g178600.t1.1	C.reinhardtii	AT5G55310	TOP1,TOP1BETA
Csorokiniana1SL001519t0009	82	200	63	70	49	61	21	35	25	93	57	97	79	144	63	109	92	82	113	158	87	69	55	69	30	42	34	127	80	122	76	79	72	56	69	71	-0.894538	-0.541579	-1.75863	-0.752017	-0.117672	0.235287	0.888942	4e-125	73.78	g6287.t1	C.reinhardtii	AT1G72090
Csorokiniana1SL004117t0025	81	206	62	126	102	112	45	75	66	133	118	125	88	124	62	174	179	98	111	163	85	124	114	127	64	88	89	182	166	158	84	68	71	89	134	85	0.0200851	-1.18732	-0.575418	-0.715434	0.494701	-0.712702	0.354685	0	70	Vocar20014715m	V.carteri	AT1G62020
Csorokiniana1SL001550t0012	81	136	45	55	55	77	25	43	28	40	39	62	77	99	44	127	116	58	111	107	61	54	61	87	35	51	38	54	54	78	74	54	50	65	87	50	-0.471768	-0.0677891	-1.17256	0.112173	-0.582672	-0.178694	0.702057	0	70.07	54043	C.subellipsoidea	AT2G33150	KAT2,PED1,PKT3
Csorokiniana1SL000505t0002	81	276	106	123	87	73	22	39	26	46	35	53	136	218	77	11	11	8	111	218	146	120	97	83	32	46	35	63	49	66	130	120	88	6	8	7	-0.667086	0.915298	-2.079	-3.12446	-1.40945	0.172936	-2.45491
Csorokiniana1SL001426t0008	81	311	135	188	130	115	69	226	148	159	163	180	331	425	210	475	394	275	111	245	185	184	145	131	99	268	201	218	230	228	318	233	239	244	295	240	-0.235766	0.224922	0.0703154	0.20548	0.32102	0.781709	0.456184	2e-168	52.44	54565	C.subellipsoidea	AT1G64400	LACS3
Csorokiniana1SL000508t0012	81	187	68	134	130	116	147	249	202	77	67	97	149	220	99	383	281	240	111	147	94	131	145	131	211	296	273	106	94	123	143	120	112	196	211	210	0.21056	0.219759	1.14561	0.937305	-0.128656	-0.119457	-0.336965	2e-14	46.24	Vocar20002702m	V.carteri
Csorokiniana1SL001947t0006	80	200	85	118	97	102	61	117	101	30	25	37	95	154	71	272	168	126	110	158	117	116	108	116	88	139	136	41	35	46	91	84	81	139	126	110	-0.180622	1.07349	-0.0854313	1.62185	-1.65884	-0.404731	0.0484394
Csorokiniana1SL002402t0013	80	173	67	87	56	59	8	10	7	65	65	85	27	41	26	37	36	17	109	136	92	85	63	67	12	12	9	89	91	107	25	22	29	19	27	15	-0.651306	-1.90433	-3.36153	-2.24428	-0.234374	-1.48739	0.882879	5e-148	46.18	68289	C.subellipsoidea	AT5G63190
Csorokiniana1SL000052t0001	80	101	69	3311	1054	253	952	546	455	110	69	78	538	863	736	194	124	365	109	79	94	3246	1179	287	1368	648	616	150	97	99	518	474	837	99	93	319	4.05809	2.39997	3.21784	0.562729	0.291884	-1.36624	-2.36323
Csorokiniana1SL000371t0002	80	183	57	150	152	137	92	104	110	24	20	30	18	26	7	45	26	47	110	144	78	147	170	156	132	123	148	33	28	37	17	14	8	23	19	41	0.507857	-1.31692	0.281184	-0.240613	-1.75592	-3.5807	-2.27772	1e-53	37.7	g17878.t1	C.reinhardtii	AT1G16270
Csorokiniana1SL001346t0005	80	191	91	125	78	75	18	37	24	72	94	72	78	158	74	184	123	131	110	151	125	122	87	85	26	44	33	99	132	91	75	87	84	94	92	114	-0.391364	-0.394882	-1.91419	-0.0984876	-0.26115	-0.264667	1.55456	0	48.77	Gorai.001G127100.6	G.raimondii	AT5G06600	UBP12
Csorokiniana1SL004784t0010	79	120	60	80	57	63	10	33	18	112	109	131	43	88	40	56	31	38	109	95	82	78	64	71	14	39	24	153	154	166	41	48	46	28	23	33	-0.419416	-1.80928	-1.87163	-2.48153	0.728196	-0.661667	0.118289	0	72.21	45782	C.subellipsoidea	AT2G27600	ATSKD1,SKD1,VPS4
Csorokiniana1SL009366t0007	79	192	105	199	91	72	11	41	16	494	449	631	363	565	301	2	4	3	109	151	144	195	102	81	16	48	22	678	634	799	349	310	342	1	3	2	-0.0983372	-1.07521	-2.24036	-8.4073	2.3833	1.40643	-3.78364
Csorokiniana1SL006537t0020	78	386	134	137	100	89	255	372	313	656	483	536	348	989	619	673	402	412	107	305	184	134	112	101	366	441	424	899	682	678	334	542	704	345	301	361	-0.781264	-0.515356	1.04532	-1.16558	1.92134	2.18725	-0.289559	0	54.31	30938	C.subellipsoidea	AT3G56150	ATEIF3C-1,ATTIF3C1,EIF3C,EIF3C-1,TIF3C1
Csorokiniana1SL001063t0006	78	171	55	72	35	41	37	59	45	44	33	66	123	173	79	165	147	81	107	135	75	70	39	47	53	70	60	60	47	83	118	95	89	84	110	71	-1.02532	0.672083	-0.789663	0.484262	-0.74133	0.95607	0.532595	5e-135	72.2	29458	C.subellipsoidea	AT3G58750	CSY2
Csorokiniana1SL004233t0016	78	190	75	172	172	187	149	211	158	16	11	18	107	185	82	320	285	176	107	150	103	169	192	213	214	250	214	22	16	23	102	101	93	164	213	154	0.675775	2.29805	0.91707	3.13998	-2.57567	-0.953396	-0.352756	3e-132	52.88	11422	C.subellipsoidea	AT3G30775	AT-POX,ATPDH,ATPOX,ERD5,PRO1,PRODH
Csorokiniana1SL000140t0001	77	130	92	8643	6650	7672	7707	6236	12377	143	94	99	7395	6470	9527	2681	2641	4160	105	103	126	8475	7436	8729	11082	7403	16778	195	132	125	7111	3548	10837	1376	1979	3640	6.20634	5.57115	6.72352	3.95156	0.438263	-0.196927	-2.3337	8e-25	51.06	PGSC0003DMP400058171	S.tuberosum	ATCG00065
Csorokiniana1SL004957t0002	77	260	121	89	40	38	26	68	42	113	90	120	58	121	61	60	44	39	106	205	167	87	44	43	37	81	56	154	126	152	56	66	69	31	33	34	-1.45641	-1.18151	-1.45428	-2.14948	-0.143746	0.131152	-0.838952	1e-73	78.11	31106	C.subellipsoidea	AT1G17730	CHMP1B,VPS46.1
Csorokiniana1SL005065t0006	77	191	71	85	111	91	42	121	65	80	101	155	113	106	56	20	38	18	105	151	97	83	124	104	60	143	88	109	142	196	109	58	64	10	28	15	-0.18572	-0.957483	-0.279835	-3.05778	0.340452	-0.431311	-2.43749
Csorokiniana1SL004949t0001	77	205	67	124	95	109	39	72	63	72	51	68	105	199	73	298	280	137	105	162	92	121	106	123	55	85	85	98	71	86	101	109	83	153	209	120	-0.0370283	0.196538	-0.671876	0.916649	-0.492583	-0.259017	1.09594	2e-169	59.14	Glyma.08G296800.1.p	G.max	AT1G69830	AMY3,ATAMY3
Csorokiniana1SL006401t0002	77	159	62	104	50	79	20	50	37	117	105	144	133	225	88	248	184	114	105	126	85	102	55	89	28	59	50	160	148	182	128	123	100	127	138	99	-0.357898	-0.485944	-1.20037	-0.429364	0.635136	0.50709	1.40614
Csorokiniana1SL002639t0007	76	79	33	36	30	37	8	22	21	23	30	40	19	44	22	48	45	30	104	62	45	35	34	42	12	26	28	31	42	50	18	24	25	24	33	26	-0.933088	-0.875428	-1.70221	-0.560099	-0.775656	-0.717996	0.366458	3e-54	38.4	Cre07.g336050.t1.2	C.reinhardtii	AT3G51050
Csorokiniana1SL000639t0002	76	109	58	55	71	51	13	31	23	62	51	61	52	97	35	122	106	75	104	86	80	54	79	58	19	37	31	85	71	77	50	53	40	63	79	66	-0.496779	-0.706286	-1.65069	-0.167587	-0.213331	-0.422838	1.26978	1e-140	60.94	47133	C.subellipsoidea	AT4G24820
Csorokiniana1SL001559t0009	76	164	77	69	64	63	56	103	72	63	49	42	100	179	73	126	138	82	104	130	106	68	71	71	80	122	98	86	69	53	96	98	82	65	103	72	-0.696659	0.408099	-0.182169	0.203263	-0.708721	0.396037	-0.32329	7e-74	54.44	Pp1s242_81V6.1	P.patens	AT5G04500
Csorokiniana1SL007562t0002	76	219	74	193	124	85	13	32	30	179	128	212	32	74	30	43	24	25	104	173	102	189	139	97	19	38	40	245	181	268	31	41	34	22	18	22	0.164286	-2.71722	-1.97084	-3.48525	0.872391	-2.00911	-0.642019	9e-63	96.36	25614	C.subellipsoidea	AT2G38810	HTA8
Csorokiniana1SL010139t0024	76	208	64	221	200	144	213	255	277	113	116	147	479	883	404	770	615	452	104	164	88	217	224	163	306	303	375	155	163	185	461	484	459	395	461	395	0.760947	1.47963	1.46459	1.31333	0.499012	1.2177	0.347751	1e-96	62.87	65033	C.subellipsoidea	AT2G22190
Csorokiniana1SL009257t0003	75	181	72	58	65	48	18	43	25	63	63	74	68	102	60	73	40	40	102	143	98	57	72	55	26	51	34	86	89	93	65	56	68	37	30	35	-0.903272	-0.509286	-1.63177	-1.3987	-0.355851	0.0381355	-0.122783	2e-104	85.71	27204	C.subellipsoidea	AT4G17170	AT-RAB2,ATRAB-B1B,ATRAB2A,ATRABB1C,RAB-B1B,RAB2A,RABB1C
Csorokiniana1SL009473t0001	75	657	257	217	225	147	33	50	32	558	284	468	76	187	72	174	109	68	102	519	353	212	252	167	47	59	43	765	401	592	73	102	81	89	81	60	-0.626795	-2.77555	-2.71731	-2.93287	0.850841	-1.29791	0.635281
Csorokiniana1SL001824t0012	75	288	80	233	184	135	73	132	96	170	147	166	164	301	114	187	134	130	102	228	109	228	206	154	104	157	129	233	208	209	158	165	129	96	100	114	0.419938	-0.525559	-0.170517	-1.07033	0.565185	-0.380312	-0.334626	3e-32	54.95	55214	C.subellipsoidea	AT1G17230
Csorokiniana1SL001003t0003	75	215	70	121	115	86	51	140	81	41	41	41	234	428	120	58	73	55	103	170	96	119	128	98	73	166	109	56	58	51	225	234	137	30	54	48	-0.0958746	1.84967	-0.0787769	-0.329897	-1.15496	0.790582	-1.40608	1e-25	48.72	18879	C.subellipsoidea
Csorokiniana1SL003660t0003	75	157	64	112	81	70	24	78	45	43	42	70	64	103	60	31	24	14	102	124	87	109	91	80	34	93	61	58	59	89	62	56	68	16	18	12	-0.165037	-0.150712	-0.742186	-2.17913	-0.604416	-0.590091	-2.04136	1e-62	45.43	Cre06.g297400.t1.3	C.reinhardtii	AT1G23740
Csorokiniana1SL007030t0001	75	242	83	134	88	84	21	75	27	73	71	77	109	157	88	134	99	84	103	191	114	131	98	96	29	88	36	99	100	97	104	86	100	69	74	73	-0.333026	-0.0321914	-1.40911	-0.461939	-0.459521	-0.158686	0.487646	2e-165	53.32	54732	C.subellipsoidea	AT2G02010	GAD4
Csorokiniana1SL017843t0001	75	161	82	95	83	75	35	87	47	40	32	49	73	97	44	221	193	110	103	127	112	93	93	85	50	103	63	55	44	61	70	53	49	113	145	96	-0.336032	0.103111	-0.664609	1.13989	-1.09156	-0.652414	0.712944	6e-60	45.49	67532	C.subellipsoidea
Csorokiniana1SL007518t0002	75	260	96	188	108	88	64	161	114	176	133	177	124	172	79	44	36	58	102	205	131	184	120	100	92	191	154	241	187	224	119	94	89	22	27	50	-0.119037	-1.11068	-0.00812948	-2.71652	0.571971	-0.419677	-2.13642
Csorokiniana1SL017381t0016	74	218	92	175	186	184	184	333	247	75	60	86	197	370	158	269	260	121	102	172	126	172	208	209	265	395	334	102	85	109	189	203	179	138	194	105	0.558565	0.949869	1.3142	0.566888	-0.434067	-0.042763	-1.18138	2e-37	47.74	26422	C.subellipsoidea	AT5G03730	AtCTR1,CTR1,SIS1
Csorokiniana1SL005043t0007	74	237	86	119	98	88	29	53	42	95	71	110	59	107	57	106	75	64	101	187	118	116	109	100	41	63	56	130	100	139	56	59	65	54	56	56	-0.322894	-1.03741	-1.34296	-1.15071	-0.138738	-0.853255	0.0535193
Csorokiniana1SL002406t0002	74	230	105	90	61	49	22	56	31	65	55	68	225	361	138	10	5	13	102	182	144	88	68	55	32	66	42	88	77	85	216	198	156	5	4	11	-1.01349	1.18563	-1.61446	-3.66152	-0.768537	1.43059	-2.8156
Csorokiniana1SL005158t0007	74	175	61	133	129	127	98	169	106	73	52	68	123	198	83	118	88	60	101	138	83	130	144	145	141	201	143	100	73	86	118	108	94	61	66	53	0.376135	0.305713	0.588832	-0.53182	-0.315599	-0.386021	-1.43625
Csorokiniana1SL001923t0020	74	79	30	100	122	125	50	84	66	29	30	33	107	139	34	154	174	67	101	62	41	98	136	142	71	100	89	39	42	42	102	76	39	79	130	59	0.885352	0.818921	0.354534	1.1185	-0.725015	-0.791446	0.0389513
Csorokiniana1SL000601t0006	74	188	73	189	199	178	188	273	256	62	44	71	192	334	140	415	357	239	101	149	100	185	223	203	270	324	347	85	62	89	184	183	159	213	268	209	0.805085	1.15493	1.42819	1.5447	-0.56369	-0.213848	-0.447179	1e-54	40.5	g17878.t1	C.reinhardtii	AT1G16270
Csorokiniana1SL020351t0002	74	211	88	287	311	276	139	212	250	50	52	72	118	287	64	106	57	85	102	167	120	281	347	314	200	252	339	68	73	90	113	157	73	54	43	74	1.2768	0.570716	1.02341	-0.433456	-0.750909	-1.457	-2.20777	1e-13	48.57	Cre07.g345050.t1.2	C.reinhardtii	AT1G27370	SPL10
Csorokiniana1SL002741t0001	74	159	80	94	83	77	35	87	46	40	32	49	74	97	44	220	193	111	101	126	110	92	92	87	50	103	62	54	44	61	71	53	49	113	145	97	-0.310876	0.11959	-0.649703	1.14754	-1.07345	-0.642987	0.723786	2e-61	46.21	67532	C.subellipsoidea
Csorokiniana1SL001613t0007	74	200	82	109	92	80	40	69	67	123	112	164	92	176	75	144	146	79	101	158	112	106	103	91	57	82	91	169	158	208	88	96	85	74	109	69	-0.304338	-0.987156	-0.692048	-1.0855	0.526997	-0.155821	0.133549	2e-68	61.16	Vocar20013605m	V.carteri	AT5G11850
Csorokiniana1SL002060t0001	73	203	72	113	87	105	30	68	52	54	47	52	175	238	86	59	34	48	100	160	99	110	97	119	43	81	70	73	66	65	168	131	97	30	25	42	-0.135821	0.955924	-0.884314	-1.07428	-0.813057	0.278689	-1.00302	1e-65	83.82	24798	C.subellipsoidea	AT5G36880	ACS
Csorokiniana1SL017844t0001	73	161	80	94	82	76	34	87	46	40	32	48	74	97	44	220	192	110	100	127	109	92	92	86	49	103	62	54	44	60	71	53	49	113	144	96	-0.319126	0.131028	-0.649734	1.15237	-1.08411	-0.633953	0.717992	5e-61	45.36	67532	C.subellipsoidea
Csorokiniana1SL002696t0007	73	220	86	115	121	119	54	94	53	20	12	25	57	119	40	55	29	32	100	174	118	112	135	135	78	112	71	27	17	32	55	65	46	28	22	28	-0.0329471	1.13393	-0.589477	0.0452513	-2.37917	-1.21229	-1.74444
Csorokiniana1SL007798t0001	73	231	100	73	20	29	20	21	14	266	285	323	51	68	39	24	31	35	100	182	137	72	22	32	29	24	19	365	402	409	49	37	44	12	23	31	-1.73469	-3.16854	-2.53849	-4.15013	1.48883	0.0549791	-0.12281	1e-150	74.31	Vocar20005707m	V.carteri	AT5G54190	PORA
Csorokiniana1SL001489t0003	73	213	119	171	67	68	52	177	104	471	356	391	536	970	415	211	169	182	100	168	163	168	75	77	75	210	141	645	502	495	516	532	472	108	126	159	-0.433417	-0.111798	-0.0183698	-2.06039	1.92853	2.25015	-0.113496
Csorokiniana1SL001938t0008	73	229	83	148	76	83	54	81	60	33	32	49	167	254	137	174	143	81	100	181	114	145	84	94	78	96	81	45	44	61	160	139	156	89	107	71	-0.285256	1.59684	-0.631264	0.830018	-1.38973	0.492366	0.0715554	0	70.03	54075	C.subellipsoidea	AT5G65110	ACX2,ATACX2
Csorokiniana1SL001223t0001	73	205	75	96	140	112	70	52	54	31	30	46	74	144	47	51	44	21	100	162	103	94	157	127	101	61	73	43	42	58	71	79	53	26	33	18	0.0485467	0.516066	-0.635868	-0.884825	-1.35879	-0.891271	-1.60775	7e-74	40.35	Vocar20000931m	V.carteri	AT1G35710
Csorokiniana1SL018749t0008	73	268	114	299	123	104	22	61	67	397	282	351	41	88	42	2	2	2	100	212	157	293	137	118	31	72	90	544	397	444	39	48	48	1	1	2	0.225267	-3.36306	-1.27976	-8.34039	1.56544	-2.02289	-5.49519
Csorokiniana1SL004932t0015	73	304	132	58	68	63	51	68	52	214	209	238	236	338	205	187	162	99	100	240	181	56	76	72	73	81	70	294	294	301	227	185	233	96	121	87	-1.3504	-0.464117	-1.21737	-1.54899	0.772452	1.65874	0.440834	0	53.57	16269	C.subellipsoidea	AT5G06530
Csorokiniana1SL008894t0003	73	51	22	63	106	116	67	72	70	15	9	16	52	68	46	78	118	45	100	40	30	62	118	131	96	85	94	20	13	20	50	37	52	40	88	39	0.864604	1.39411	0.684784	1.66223	-1.69349	-1.16399	-0.716053
Csorokiniana1SL007400t0002	73	189	86	152	173	131	142	268	246	42	29	58	237	539	196	108	107	63	100	149	118	149	193	149	203	318	333	58	40	73	227	296	222	55	80	55	0.414334	2.12745	1.21778	0.156138	-1.1077	0.605419	-2.16933	1e-62	40.92	Cre02.g087300.t1.3	C.reinhardtii	AT1G12550
Csorokiniana1SL002742t0001	73	161	80	93	82	76	34	88	46	40	32	48	73	97	44	220	192	110	100	127	109	91	92	86	49	104	62	54	44	60	70	53	49	113	144	96	-0.323017	0.120729	-0.643472	1.15188	-1.0858	-0.642053	0.70955	1e-61	45	67532	C.subellipsoidea
Csorokiniana1SL002482t0001	73	295	109	147	123	116	115	141	149	80	79	130	111	257	90	362	260	185	100	233	150	144	138	131	165	167	202	109	112	165	107	141	102	186	194	162	-0.227418	-0.138622	0.14659	0.493865	-0.327097	-0.238301	0.0201781	7e-40	68.42	Cre12.g489100.t1.3	C.reinhardtii	AT5G56710
Csorokiniana1SL004607t0018	73	148	67	110	98	86	124	149	153	55	42	56	127	250	90	323	236	184	100	117	92	107	109	97	178	177	207	75	59	71	122	137	102	166	177	161	0.024528	0.814713	0.867267	1.29226	-0.585052	0.205133	-0.16006
Csorokiniana1SL001005t0007	72	275	96	91	80	46	25	42	30	79	59	75	65	129	44	131	116	65	99	217	132	89	89	52	36	49	41	108	83	94	62	71	49	67	87	56	-0.963261	-0.646021	-1.83268	-0.437105	-0.652736	-0.335495	0.742836	1e-42	51.59	Vocar20013383m	V.carteri	AT5G66160	ATRMR1,RMR1
Csorokiniana1SL009935t0001	72	476	121	95	90	82	4	9	11	301	156	235	38	73	30	35	9	25	99	376	167	93	100	93	6	11	15	412	220	297	37	40	34	18	7	22	-1.16461	-3.06901	-4.3545	-4.31738	0.534815	-1.36959	0.571927
Csorokiniana1SL003326t0002	72	173	59	160	149	125	117	157	122	21	15	26	195	289	73	353	205	165	99	137	81	157	166	142	168	186	165	29	20	32	187	159	83	181	154	144	0.552158	2.39402	0.712642	2.55328	-1.95829	-0.116436	-0.117661
Csorokiniana1SL009401t0002	72	300	115	149	94	58	16	66	39	185	161	185	42	79	52	54	33	29	99	237	158	146	105	66	22	78	53	253	227	233	40	43	59	28	24	25	-0.643545	-2.32362	-1.6915	-3.21194	0.531302	-1.14878	-0.989143	6e-147	80.51	Vocar20003565m	V.carteri	AT1G63000	NRS/ER,UER1
Csorokiniana1SL000072t0001	72	197	135	8052	12733	11444	1710	3423	634	219	150	162	3866	4501	4959	2203	241	1630	99	156	186	7895	14243	13026	2458	4064	859	300	211	205	3721	2470	5641	1132	180	1428	6.31869	4.04565	4.0664	1.93482	0.701766	-1.57128	-1.42981
Csorokiniana1SL002854t0010	72	142	67	80	53	58	60	107	78	84	79	107	163	238	113	279	168	158	99	112	92	78	59	66	86	127	105	115	111	135	156	131	129	143	126	138	-0.578491	0.205872	0.0696026	0.175301	0.247381	1.03174	0.353079	0	76.73	29413	C.subellipsoidea	AT5G09590	HSC70-5,MTHSC70-2
Csorokiniana1SL004883t0002	72	237	87	267	136	127	8	27	20	82	76	68	37	55	35	38	15	17	98	187	120	262	152	145	12	31	27	112	107	86	36	30	39	20	11	14	0.460926	-1.53579	-2.53194	-2.76383	-0.412894	-2.40961	-0.644787	0	54.98	46876	C.subellipsoidea	AT2G16440	MCM4
Csorokiniana1SL006288t0010	72	150	51	131	118	167	149	201	147	61	72	83	203	308	136	575	729	341	98	119	70	128	132	190	214	239	199	83	101	104	195	169	154	295	546	298	0.648829	0.843991	1.18263	1.98307	0.00668805	0.201849	0.807134	2e-54	36.29	Potri.018G036600.4	P.trichocarpa	AT4G32700	TEB
Csorokiniana1SL003648t0004	72	167	62	77	100	81	69	130	127	57	44	42	70	114	42	117	177	99	99	132	85	75	112	92	99	154	172	78	62	53	67	62	47	60	133	87	-0.178955	-0.129218	0.428575	0.535067	-0.712111	-0.662374	-0.60562
Csorokiniana1SL017211t0003	72	125	48	53	60	78	6	19	11	63	40	97	21	25	8	5	2	2	98	98	65	51	67	88	9	22	14	86	56	123	20	14	9	3	1	2	-0.345566	-2.61914	-2.54737	-5.50544	0.0121422	-2.26143	-2.94593
Csorokiniana1SL008855t0001	72	239	85	143	98	95	61	138	112	59	61	63	122	215	80	171	145	97	98	189	116	140	110	108	87	163	152	80	86	80	117	118	90	88	109	85	-0.174685	0.401005	-0.00493987	0.193402	-0.713219	-0.13753	-0.514877	0	64.26	Cre13.g583600.t1.2	C.reinhardtii	AT3G11670	DGD1
Csorokiniana1SL004457t0002	72	226	114	151	92	108	179	186	199	105	97	99	283	486	294	269	239	139	98	178	157	148	102	123	257	221	270	144	136	125	272	266	334	138	179	121	-0.217152	1.1073	0.786052	0.114928	-0.0980115	1.22644	-0.769135	3e-69	50	26422	C.subellipsoidea	AT5G03730	AtCTR1,CTR1,SIS1
Csorokiniana1SL002115t0008	72	135	66	84	58	68	33	25	34	66	58	70	84	176	66	108	98	62	98	106	91	82	65	77	47	29	45	91	82	88	81	96	75	55	73	54	-0.398369	-0.0497231	-1.28487	-0.510329	-0.182136	0.16651	0.592401	2e-35	36.69	Cre14.g612700.t1.2	C.reinhardtii	AT1G74150
Csorokiniana1SL002371t0010	72	260	100	98	78	61	91	143	114	168	130	175	156	449	183	308	275	173	98	206	137	96	87	69	130	170	155	230	183	221	150	246	208	158	206	151	-0.805268	-0.0688961	0.0443703	-0.301043	0.524806	1.26118	0.179393	0	75.53	Vocar20002921m	V.carteri	AT5G26830
Csorokiniana1SL001914t0015	72	215	88	154	154	134	32	83	68	148	103	164	84	122	53	100	92	54	98	170	121	151	172	152	46	98	92	203	145	208	80	67	60	51	69	47	0.28753	-1.42366	-0.723883	-1.73565	0.515546	-1.19564	-0.49622
Csorokiniana1SL021456t0002	71	171	71	176	191	125	105	174	169	12	9	15	44	111	22	126	61	66	98	135	98	172	214	142	150	206	228	16	13	19	42	61	25	65	46	58	0.677705	1.41005	0.824979	1.80461	-2.77712	-2.04478	-1.79749	2e-34	65.35	21462	C.subellipsoidea	AT5G40950	RPL27
Csorokiniana1SL004983t0005	71	52	44	17	33	36	20	55	43	24	17	44	111	107	44	41	71	30	97	41	61	16	37	40	29	65	58	32	24	55	107	59	50	21	53	26	-1.08661	0.953374	-0.387599	-0.152988	-0.835124	1.20486	-0.600513
Csorokiniana1SL028423t0001	71	195	142	775	469	231	767	861	822	219	136	145	1124	1028	1714	482	159	439	98	154	195	760	524	262	1103	1022	1113	300	191	183	1080	564	1950	247	119	384	1.78999	2.4152	2.85655	0.153783	0.591424	1.21663	-2.11135	4e-11	55.88	Medtr1g006300.1	M.truncatula	ATMG00030
Csorokiniana1SL002576t0010	70	185	57	88	80	54	48	69	60	76	61	80	124	251	101	210	201	143	96	146	78	86	89	61	69	81	81	104	85	101	119	138	114	108	150	125	-0.433916	0.353453	-0.464924	0.400312	-0.139993	0.647377	0.725243	9e-64	61.11	27436	C.subellipsoidea	AT4G19640	ARA-7,ARA7,ATRAB-F2B,ATRAB5B,ATRABF2B,RAB-F2B,RABF2B
Csorokiniana1SL002903t0003	70	159	71	117	96	73	41	61	40	74	86	87	68	111	61	124	104	71	96	125	98	114	107	83	59	72	54	101	121	110	65	61	69	64	78	62	-0.0693686	-0.773908	-0.783681	-0.711362	0.0612571	-0.643282	0.133576
Csorokiniana1SL004991t0010	70	231	76	226	110	102	11	33	28	102	104	103	37	68	23	10	11	4	96	182	105	221	123	116	15	39	38	140	146	130	36	37	26	5	8	4	0.263296	-2.07171	-2.05381	-4.65694	0.120661	-2.21435	-2.48247
Csorokiniana1SL002384t0003	70	94	43	61	55	67	27	51	34	53	63	88	73	107	60	160	195	110	96	74	58	60	62	76	39	61	46	73	89	111	70	59	68	82	146	96	-0.210158	-0.470481	-0.647707	0.251911	0.257209	-0.00311459	1.15683	4e-140	45.73	31183	C.subellipsoidea	AT1G06950	ATTIC110,TIC110
Csorokiniana1SL006320t0008	70	225	95	199	120	107	101	124	112	93	83	82	159	310	144	268	196	194	96	178	131	195	134	121	145	147	151	127	116	103	152	170	164	138	147	170	0.155429	0.488159	0.1323	0.390912	-0.221849	0.11088	0.0367624	2e-32	48.7	67514	C.subellipsoidea	AT2G21530
Csorokiniana1SL004591t0003	70	184	64	103	77	79	31	51	39	45	47	57	116	198	63	203	166	122	96	145	87	101	86	89	44	61	53	62	66	72	112	108	71	104	124	106	-0.254072	0.544543	-1.06484	0.745006	-0.721737	0.0768787	1.08811	2e-38	40.97	56783	C.subellipsoidea	AT4G13460	SDG22,SET22,SUVH9
Csorokiniana1SL009435t0001	70	382	149	146	120	61	65	154	135	122	64	95	140	339	83	77	72	94	96	302	205	143	134	69	93	182	183	167	90	120	134	186	94	40	54	82	-0.798942	0.13644	-0.393325	-1.10586	-0.677937	0.257444	-1.39047
Csorokiniana1SL002175t0003	70	212	78	116	76	52	71	89	96	77	94	96	164	301	118	198	164	123	96	168	107	114	84	59	101	105	130	106	132	121	157	165	134	102	123	108	-0.528011	0.34379	-0.140794	-0.113764	-0.0473768	0.824424	-0.0203474
Csorokiniana1SL001028t0019	70	141	55	80	79	49	23	55	41	130	132	184	90	105	55	78	68	54	96	111	75	78	88	56	32	65	56	178	186	232	87	57	63	40	51	47	-0.344885	-1.52847	-0.88331	-2.11495	1.0751	-0.108486	-0.156545	2e-132	45.23	Thhalv10007173m	T.halophila	AT1G08860	BON3
Csorokiniana1SL001152t0003	70	201	67	169	155	105	30	105	53	140	110	164	80	112	38	36	27	19	96	158	92	166	173	119	42	124	71	192	155	207	76	61	43	18	20	16	0.400943	-1.6163	-0.54551	-3.3402	0.674282	-1.34296	-2.12041
Csorokiniana1SL005056t0003	69	123	52	123	97	111	10	20	25	90	93	100	66	103	66	146	167	114	95	97	72	120	108	126	14	24	34	123	131	127	63	56	75	75	125	100	0.426799	-0.974232	-1.872	-0.346673	0.529846	-0.871186	2.05517
Csorokiniana1SL009581t0004	69	110	51	161	145	180	60	121	89	83	94	114	67	104	46	33	26	29	95	87	70	158	162	204	86	143	120	114	132	144	64	57	52	17	19	25	1.05574	-1.1662	0.46839	-2.66565	0.628425	-1.59352	-2.50562	0	68.62	g1224.t1	C.reinhardtii	AT5G36880	ACS
Csorokiniana1SL009573t0001	69	117	27	73	36	48	12	24	16	70	73	144	44	59	34	50	32	19	95	92	36	71	40	55	17	28	22	96	103	182	42	32	39	26	24	17	-0.42844	-1.74764	-1.72786	-2.52178	0.769128	-0.550072	-0.0247938	0	75.29	17028	C.subellipsoidea	AT3G12780	PGK1
Csorokiniana1SL004303t0001	69	159	67	108	83	90	8	25	15	60	51	50	30	40	12	25	22	16	94	126	92	106	92	102	11	30	20	82	72	63	28	22	14	13	16	14	-0.0538181	-1.76821	-2.3756	-2.32377	-0.524219	-2.23861	-0.47239
Csorokiniana1SL002437t0009	69	232	93	132	97	89	47	170	106	61	53	65	191	320	129	96	132	62	95	183	128	129	108	101	68	202	143	83	74	82	184	175	147	49	99	54	-0.258572	1.07904	0.0234564	-0.246266	-0.76153	0.576079	-1.03125
Csorokiniana1SL004156t0006	69	241	81	133	83	65	33	68	49	76	85	98	111	193	83	190	165	108	95	190	111	130	92	73	47	81	66	104	119	124	107	106	94	98	123	95	-0.422324	-0.177342	-1.03276	-0.137312	-0.193916	0.051067	0.701537	0	70.2	53589	C.subellipsoidea	AT5G06460	ATUBA2,UBA 2
Csorokiniana1SL000130t0001	68	480	257	1831	1715	2437	2214	2166	2432	493	317	365	1210	1084	1825	502	591	571	93	379	354	1795	1918	2774	3182	2572	3296	675	447	461	1165	595	2076	258	443	500	2.97459	1.27651	3.45503	-0.398944	0.939989	-0.75809	-2.91399	5e-11	48	Medtr1g006010.1	M.truncatula	ATMG01190
Csorokiniana1SL007582t0008	68	204	80	117	81	64	19	38	25	123	100	152	69	116	43	139	100	115	93	161	110	114	91	73	27	45	33	168	140	192	66	64	48	71	75	101	-0.393716	-1.48993	-1.79586	-1.02363	0.457374	-0.638838	1.22961	2e-129	67.71	28042	C.subellipsoidea	AT2G33040	ATP3
Csorokiniana1SL003052t0010	68	72	28	50	11	42	15	32	15	21	13	21	5	9	3	5	5	31	93	57	38	49	12	48	21	38	20	28	18	27	5	5	3	3	3	27	-0.793566	-2.52217	-1.26139	-1.12908	-1.37938	-3.10798	-1.24707
Csorokiniana1SL008062t0001	68	111	34	65	70	76	33	50	49	25	28	51	82	98	54	102	80	69	93	88	46	64	78	86	47	59	66	34	39	65	78	54	61	52	60	60	0.00776504	0.494715	-0.396617	0.329382	-0.730616	-0.243666	-0.00461777	1e-114	78.54	11717	C.subellipsoidea	AT2G03430
Csorokiniana1SL008475t0002	68	62	31	70	43	41	23	41	28	59	52	55	54	54	24	21	12	19	94	49	43	68	48	46	33	48	37	81	73	69	52	29	27	11	9	16	-0.190631	-1.04277	-0.645744	-2.64363	0.264641	-0.5875	-1.73325
Csorokiniana1SL000944t0025	68	217	86	157	95	83	202	203	215	80	64	84	204	534	168	341	227	172	93	172	118	153	106	94	290	240	291	109	90	106	196	293	191	175	170	151	-0.114157	1.15458	1.09877	0.698752	-0.329399	0.939336	-0.72942
Csorokiniana1SL006224t0011	68	146	56	127	133	94	117	164	139	23	25	34	167	314	139	270	254	183	93	115	76	124	148	106	168	194	188	31	35	42	161	172	158	139	190	160	0.414194	2.17545	0.954916	2.16963	-1.38819	0.373063	-0.173478	1e-12	57.38	64835	C.subellipsoidea	AT1G51190	PLT2
Csorokiniana1SL000149t0001	68	160	86	345	207	207	401	382	334	166	120	106	220	192	298	93	150	115	93	126	118	338	231	235	577	453	452	228	169	133	212	105	338	48	112	100	1.25717	0.3044	2.13854	-1.02838	0.656781	-0.295991	-2.51014
Csorokiniana1SL017907t0007	68	103	46	62	72	104	43	96	83	54	42	66	91	139	71	185	214	90	93	81	63	61	81	118	62	114	112	74	59	83	88	76	81	95	160	78	0.133053	0.175588	0.280702	0.624827	-0.130873	-0.088338	0.213251	5e-97	46.41	56027	C.subellipsoidea	AT5G19280	KAPP,RAG1
Csorokiniana1SL002610t0011	68	223	84	214	178	131	131	224	217	78	66	98	181	253	106	182	171	125	93	176	116	210	198	149	188	265	294	106	93	124	174	138	121	93	128	109	0.533891	0.421132	0.958153	0.0316388	-0.249629	-0.362388	-1.17614	6e-106	52.41	49286	C.subellipsoidea	AT4G33950	ATOST1,OST1,P44,SNRK2-6,SNRK2.6,SRK2E
Csorokiniana1SL008503t0002	68	358	160	91	61	42	11	45	31	158	104	134	67	158	40	44	30	31	93	283	220	89	68	47	15	53	41	217	147	169	64	87	45	22	22	27	-1.54917	-1.44519	-2.43929	-2.89636	-0.162374	-0.0583861	-0.619441
Csorokiniana1SL004785t0007	68	159	37	96	80	92	43	65	48	38	40	58	125	190	84	231	164	132	93	126	50	94	89	105	62	77	64	51	56	73	120	104	95	118	123	115	0.0928315	0.819968	-0.40522	0.978526	-0.576118	0.151018	0.807628	0	82.22	12444	C.subellipsoidea	AT5G50950	FUM2
Csorokiniana1SL002282t0005	68	166	82	214	253	219	184	284	204	55	40	42	114	229	67	265	217	124	93	131	113	209	282	249	264	337	276	75	56	53	109	125	76	136	162	109	1.13614	0.758321	1.37922	1.14652	-0.876073	-1.2539	-1.10877	1e-97	39.79	29803	C.subellipsoidea	AT3G20410	CPK9
Csorokiniana1SL002923t0007	68	65	28	52	48	69	19	34	24	15	23	25	32	47	14	62	113	38	93	51	38	51	53	78	27	40	33	21	32	31	31	26	16	32	85	33	0.000635758	-0.219148	-0.879649	0.83357	-1.11448	-1.33426	0.598741	2e-140	41.41	Bra005933	B.rapa	AT5G07350	AtTudor1,TSN1,Tudor1
Csorokiniana1SL002631t0009	67	193	89	136	93	70	60	117	93	107	66	89	111	180	99	119	91	68	92	153	122	133	104	79	86	139	126	146	93	112	107	98	113	61	68	60	-0.211465	-0.144188	-0.0638854	-0.898198	-0.0609996	0.00627797	-0.895312	1e-32	55.86	Pavir.Eb03985.1.p	P.virgatum	AT3G59280	TXR1
Csorokiniana1SL002259t0001	67	140	69	66	59	72	45	49	49	52	52	88	85	111	54	161	217	76	91	111	94	65	65	82	65	58	66	71	73	111	82	61	61	83	162	67	-0.482507	-0.326226	-0.656072	0.289836	-0.217831	-0.0615499	0.728077	0	79.74	12248	C.subellipsoidea	AT1G07510	ftsh10
Csorokiniana1SL000053t0001	67	81	64	1176	495	340	1439	937	1119	74	65	62	649	771	977	1520	2940	1616	92	64	88	1153	553	387	2070	1112	1517	101	91	78	624	423	1111	780	2204	1414	3.09993	2.99997	4.26656	4.02717	0.144106	0.0441434	-0.0952863
Csorokiniana1SL001298t0008	67	104	49	45	38	49	18	25	35	68	57	69	54	108	41	83	87	52	91	82	67	44	42	56	25	30	47	93	80	87	51	59	47	42	65	46	-0.761997	-0.72537	-1.2341	-0.765892	0.10987	0.146498	0.57808	0	83.96	Vocar20000788m	V.carteri	AT5G42270	FTSH5,VAR1
Csorokiniana1SL017974t0004	67	81	37	43	57	66	23	28	21	12	13	23	63	106	52	161	134	84	91	64	51	42	64	75	33	33	28	16	18	29	60	58	59	82	100	73	-0.185983	1.47269	-1.12973	2.00145	-1.68778	-0.0291094	1.44341
Csorokiniana1SL007789t0001	67	12	15	17	10	10	8	9	6	11	10	8	11	13	8	10	8	12	92	9	20	17	11	11	11	11	7	15	13	9	10	7	9	5	6	10	-1.64583	-0.573899	-2.03004	-0.85731	-1.67235	-0.600416	-0.499618
Csorokiniana1SL001417t0017	67	191	97	142	122	114	148	178	182	75	67	60	192	309	136	255	237	163	91	151	133	139	136	130	212	211	247	102	94	75	184	169	154	131	177	143	0.111917	0.903235	0.835742	0.731665	-0.467236	0.324082	-0.571313	1e-167	58.72	Vocar20009530m	V.carteri	AT5G02860
Csorokiniana1SL003987t0024	67	180	56	114	103	93	142	196	166	50	68	74	203	409	162	361	295	189	91	142	77	111	115	105	203	233	225	68	96	93	195	224	184	185	221	165	0.092021	1.23179	1.08946	1.15271	-0.274361	0.865404	-0.211113	1e-25	30.19	Lus10041743	L.usitatissimum	AT5G49555
Csorokiniana1SL003573t0011	67	148	58	86	70	66	32	50	43	51	49	91	105	129	49	48	46	23	92	117	80	84	78	75	45	59	58	70	68	115	101	70	56	25	34	20	-0.287542	-0.158587	-0.831217	-1.69277	-0.187907	-0.0589521	-1.04946
Csorokiniana1SL005735t0008	67	120	40	66	66	84	65	95	72	60	53	83	136	197	97	244	256	133	92	95	55	65	73	96	93	113	97	82	74	105	130	108	110	125	191	116	-0.0510101	0.414341	0.325366	0.727036	0.111728	0.577079	0.513398	0	61.79	Cre03.g169850.t1.2	C.reinhardtii	AT2G31170	SYCO ARATH
Csorokiniana1SL005864t0002	67	39	18	41	102	146	71	77	143	16	16	28	175	80	55	601	1033	267	91	30	25	40	113	166	101	91	194	21	23	35	168	44	62	308	774	234	1.12345	1.78737	1.39724	4.05332	-0.886526	-0.222603	1.76956	5e-17	54.55	orange1.1g034410m	C.sinensis	AT1G71750	HGPT
Csorokiniana1SL000610t0015	67	97	36	49	46	37	43	77	52	25	30	47	32	39	15	41	33	16	92	76	50	48	51	42	62	91	70	34	42	59	31	21	17	21	24	14	-0.638383	-0.967145	0.0382229	-1.19254	-0.692754	-1.02152	-1.92352	3e-124	60.85	21111	C.subellipsoidea
Csorokiniana1SL004891t0010	67	227	74	122	92	111	79	133	112	80	63	83	45	104	36	109	69	88	92	179	101	120	103	126	113	158	152	110	89	104	43	57	40	56	52	77	-0.0937254	-1.10979	0.183061	-0.717766	-0.296631	-1.31269	-1.19746	9e-119	61.99	29722	C.subellipsoidea	AT5G08590	ASK2,SNRK2-1,SNRK2.1,SRK2G
Csorokiniana1SL005393t0003	67	232	108	160	80	71	21	57	38	120	134	122	97	223	98	120	70	86	92	183	149	157	89	80	29	68	51	164	189	154	93	122	111	62	52	75	-0.377956	-0.633698	-1.5175	-1.42844	0.26039	0.00464774	0.349444	0	53.36	29004	C.subellipsoidea	AT1G70060	SNL4
Csorokiniana1SL006585t0003	66	202	103	146	85	81	63	110	84	82	74	81	27	63	22	86	82	66	90	159	142	143	94	92	91	130	113	112	104	102	26	34	24	44	61	57	-0.250086	-1.90887	-0.228323	-0.970592	-0.297757	-1.95654	-1.04003	1e-57	43.97	28046	C.subellipsoidea	AT4G11960	PGRL1B
Csorokiniana1SL011968t0001	66	51	24	36	59	59	29	37	43	9	6	19	57	102	16	86	62	40	90	40	33	35	66	67	42	43	58	12	8	24	55	56	18	44	46	35	0.0385751	1.54264	-0.191935	1.50372	-1.88314	-0.379081	-0.187491	7e-34	38.64	g7810.t1	C.reinhardtii
Csorokiniana1SL007425t0020	66	178	59	134	113	116	127	239	205	38	38	50	198	284	117	68	60	46	91	140	81	131	126	132	183	283	277	52	53	63	190	156	133	35	45	40	0.319515	1.50775	1.25413	-0.489602	-0.887817	0.300421	-2.63155	0	54.15	30369	C.subellipsoidea	AT5G03860	MLS
Csorokiniana1SL003009t0016	66	178	71	158	154	121	49	84	86	47	60	74	154	220	139	436	473	288	91	141	97	155	172	137	70	100	116	64	84	93	148	120	158	224	354	252	0.497759	0.819424	-0.199013	1.78014	-0.44359	-0.121926	1.53556
Csorokiniana1SL007319t0010	66	174	72	158	156	149	163	267	179	103	78	85	260	425	190	345	371	190	91	138	98	155	174	170	234	317	242	141	110	107	250	233	216	177	278	166	0.611269	0.964648	1.28032	0.797255	0.130871	0.48425	-0.352195	2e-66	45.33	26422	C.subellipsoidea	AT5G03730	AtCTR1,CTR1,SIS1
Csorokiniana1SL002454t0003	65	215	99	164	117	123	123	169	181	100	54	101	210	345	157	335	230	209	89	170	136	160	131	139	177	201	245	136	76	127	201	189	178	172	172	183	0.122549	0.745646	0.655291	0.635441	-0.221611	0.401487	-0.24146	5e-167	78.07	13383	C.subellipsoidea	AT3G04910	ATWNK1,WNK1,ZIK4
Csorokiniana1SL001748t0007	65	238	119	231	233	152	438	580	551	150	184	189	401	772	364	281	125	166	89	188	163	227	261	172	630	688	746	206	259	239	386	423	413	144	94	145	0.584409	0.797257	2.23049	-0.878464	0.6773	0.890148	-2.43166	4e-153	59.48	Vocar20011476m	V.carteri	AT3G47950	AHA4,HA4
Csorokiniana1SL004846t0019	65	75	44	46	30	46	19	29	29	47	65	72	77	107	60	126	169	111	89	59	61	45	34	52	27	34	39	64	92	91	74	58	68	64	126	97	-0.673711	-0.308888	-1.07053	0.216782	0.249483	0.614306	1.5368	8e-31	62.89	Cre03.g156100.t1.2	C.reinhardtii	AT5G16780	DOT2,MDF
Csorokiniana1SL002774t0013	65	185	77	216	218	170	163	237	227	66	42	71	141	283	97	317	307	189	89	146	105	211	244	193	234	281	308	91	59	89	135	155	110	163	230	165	0.932819	0.746473	1.27733	1.22712	-0.511471	-0.697817	-0.561677	0	52.28	23618	C.subellipsoidea	AT1G79000	ATHAC1,ATHPCAT2,HAC1,PCAT2
Csorokiniana1SL001725t0003	65	143	64	79	63	69	13	25	19	51	51	56	35	81	38	68	52	42	89	113	88	77	70	78	18	30	25	69	72	71	34	44	43	35	39	36	-0.362847	-0.816285	-1.99405	-0.952941	-0.449807	-0.903244	0.591305	6e-70	42.47	g17878.t1	C.reinhardtii	AT1G16270
Csorokiniana1SL001624t0012	65	346	139	150	102	81	133	185	118	238	168	197	253	614	304	465	278	294	89	273	191	147	114	92	191	220	160	326	237	249	243	337	346	239	208	257	-0.655684	0.190065	0.0429909	-0.205538	0.550672	1.39642	0.302143	0	57.61	28415	C.subellipsoidea	AT5G05450
Csorokiniana1SL002932t0001	65	134	60	46	26	28	29	92	76	61	43	65	59	55	46	46	28	24	89	106	83	45	29	31	42	109	103	83	60	82	57	30	52	24	21	21	-1.4078	-0.689479	-0.125909	-1.78311	-0.303214	0.415105	-1.96041
Csorokiniana1SL002759t0005	65	175	99	76	78	49	23	67	41	169	130	183	144	166	77	27	13	21	89	138	136	75	87	55	32	80	56	231	184	232	139	91	87	14	9	18	-0.746129	-1.02954	-1.11948	-3.95694	0.828604	0.545193	-2.00886
Csorokiniana1SL003113t0016	65	106	36	44	40	36	11	28	13	29	29	51	44	74	44	64	111	38	89	84	49	43	44	41	16	33	18	40	40	65	42	40	50	33	83	33	-0.796459	-0.123613	-1.73493	0.0431114	-0.618712	0.0541342	1.15933	0	52.36	29959	C.subellipsoidea	AT1G15130
Csorokiniana1SL000039t0001	64	299	177	2347	2593	2210	4676	3179	2312	283	215	226	2641	5136	4200	2086	622	1150	88	236	244	2301	2897	2513	6728	3771	3135	387	304	285	2540	2814	4777	1071	467	1006	3.76346	3.37545	4.5857	1.38158	0.78182	0.393806	-2.4223	1e-22	60.87	Medtr1g006300.1	M.truncatula	ATMG00030
Csorokiniana1SL001215t0003	64	185	75	102	84	74	58	93	85	68	57	109	188	279	115	424	432	218	87	146	103	100	93	84	83	110	115	93	80	138	181	153	130	217	323	190	-0.278427	0.577175	-0.124004	1.23338	-0.111483	0.744119	1.2459	2e-162	69	GRMZM2G104632_T01	Z.mays	AT1G79530	GAPCP-1
Csorokiniana1SL000885t0007	64	224	88	63	65	51	91	219	96	62	38	56	151	261	118	135	135	102	88	177	121	61	73	57	130	260	130	85	53	70	145	143	134	69	101	89	-1.01205	1.01865	0.430307	0.319222	-0.890898	1.1398	-1.00198	2e-20	31.82	Vocar20001238m	V.carteri
Csorokiniana1SL003460t0007	64	208	92	284	186	157	298	429	504	15	12	13	105	199	85	443	321	309	88	164	126	278	208	179	429	509	683	20	17	16	101	109	97	227	241	270	0.814753	2.52579	2.10046	3.79217	-2.82623	-1.11519	-1.13452	3e-82	38.7	PGSC0003DMP400010690	S.tuberosum	AT1G77380	AAP3,ATAAP3
Csorokiniana1SL001049t0007	64	127	61	188	179	152	133	165	206	70	47	55	80	127	53	206	130	145	87	100	84	184	200	173	191	195	279	96	66	70	77	69	60	106	97	127	1.03628	-0.167009	1.29067	0.507518	-0.227496	-1.43079	-1.01064	2e-41	51.92	17393	C.subellipsoidea	AT5G04430	BTR1,BTR1L,BTR1S
Csorokiniana1SL003650t0007	64	231	86	54	42	31	12	48	21	39	34	49	80	130	60	89	59	61	87	182	118	52	46	35	17	57	28	53	48	61	76	71	68	45	44	53	-1.53149	0.407424	-1.91674	-0.187207	-1.2516	0.687315	0.477935	3e-133	69.74	48894	C.subellipsoidea	AT2G27450	ATNLP1,CPA,NLP1
Csorokiniana1SL001593t0002	64	222	78	109	100	71	52	69	46	61	48	85	117	219	95	221	152	115	87	175	107	106	112	80	74	82	62	84	68	107	113	120	107	113	114	100	-0.310276	0.395588	-0.76577	0.340991	-0.518412	0.187452	0.588348	0	71.53	54823	C.subellipsoidea	AT3G06860	ATMFP2,MFP2
Csorokiniana1SL001975t0018	64	143	64	138	106	93	118	191	191	67	59	71	80	160	66	193	157	118	88	113	87	135	119	105	169	226	258	91	83	90	77	88	75	99	117	103	0.314656	-0.140431	1.18006	0.278	-0.129222	-0.584309	-1.03128	7e-30	33.57	LOC_Os04g59000.1	O.sativa	AT2G17700
Csorokiniana1SL013152t0001	64	54	14	52	68	76	63	86	68	34	26	50	63	165	33	234	202	101	88	42	19	51	76	86	91	102	92	47	37	63	61	90	38	120	151	88	0.514297	0.36347	0.930201	1.29568	-0.0280923	-0.178919	0.337389
Csorokiniana1SL006655t0010	64	177	64	74	92	41	57	115	96	44	30	48	90	139	58	97	92	71	88	140	87	72	103	46	81	136	129	60	42	60	86	76	66	50	69	62	-0.510305	0.492174	0.138805	0.151694	-0.957709	0.0447702	-0.94482
Csorokiniana1SL003416t0002	64	183	67	69	70	76	49	92	62	50	60	71	111	166	89	169	153	76	87	144	92	68	78	86	70	109	83	69	84	89	107	91	101	87	114	67	-0.481465	0.306536	-0.306581	0.144905	-0.420912	0.36709	0.030575	2e-150	59.57	Cre02.g103250.t1.3	C.reinhardtii	AT2G34660	ATMRP2,EST4,MRP2
Csorokiniana1SL001347t0013	63	318	113	285	144	125	99	128	144	82	76	89	139	283	138	295	247	212	86	251	155	279	160	142	142	152	195	112	107	112	133	155	156	151	185	186	0.242686	0.428288	-0.00952827	0.659414	-0.574751	-0.389149	0.0941911	1e-52	56.81	g8684.t1	C.reinhardtii	AT5G66540
Csorokiniana1SL002589t0013	63	150	51	54	37	37	49	73	65	42	43	50	163	337	145	316	217	187	87	119	70	52	41	42	70	86	88	58	60	63	157	185	165	162	162	164	-1.02403	1.49073	-0.174652	1.43679	-0.611148	1.90361	1.00029	6e-160	49.2	66267	C.subellipsoidea	AT4G39010	AtGH9B18,GH9B18
Csorokiniana1SL004648t0008	63	203	78	177	118	82	16	37	49	166	129	200	36	63	29	5	3	7	87	160	107	174	132	93	23	44	66	228	181	253	34	34	33	3	2	6	0.17335	-2.70708	-1.4071	-5.97827	0.904811	-1.97562	-3.66636
Csorokiniana1SL006602t0002	63	133	45	66	109	92	59	96	70	37	30	46	89	174	65	195	168	145	86	105	62	65	122	105	85	114	95	51	42	58	85	95	74	100	126	127	0.203744	0.76285	0.215579	1.23373	-0.754067	-0.194961	0.264084	1e-153	85.82	Vocar20000881m	V.carteri	AT5G06360
Csorokiniana1SL002707t0004	63	132	55	161	94	101	17	38	37	72	75	99	114	142	81	114	99	93	86	104	76	158	105	114	24	45	50	99	106	125	110	78	92	58	74	81	0.507171	-0.240018	-1.1563	-0.622589	0.310576	-0.436614	0.844285	2e-39	29.03	Bra012172	B.rapa	AT3G20010
Csorokiniana1SL003384t0007	63	93	30	54	30	34	14	24	18	51	59	71	33	69	25	94	82	55	87	74	41	52	34	38	20	28	24	70	83	90	32	38	28	48	61	48	-0.697939	-1.3062	-1.48871	-0.62498	0.267509	-0.340751	1.13124	0	65.97	g16737.t1	C.reinhardtii	AT4G28470	ATRPN1B,RPN1B
Csorokiniana1SL002257t0002	63	122	61	84	77	62	16	35	30	46	38	48	57	63	41	59	54	40	86	96	83	82	86	71	23	41	40	62	54	61	54	35	47	30	40	35	-0.14978	-0.383479	-1.35099	-0.741078	-0.584893	-0.818592	0.025019	3e-166	62.61	21961	C.subellipsoidea	AT1G47128	RD21,RD21A
Csorokiniana1SL003468t0011	63	128	61	90	79	96	78	120	83	62	62	75	116	272	101	394	357	196	87	101	84	88	88	109	111	142	113	84	87	95	111	149	114	202	268	172	0.0696891	0.4923	0.431344	1.26935	-0.0279084	0.394702	0.810096	2e-180	48.31	47154	C.subellipsoidea	AT2G31890	ATRAP,RAP
Csorokiniana1SL004012t0014	63	210	73	297	282	219	242	291	361	93	83	103	33	50	28	44	28	34	86	166	100	291	315	249	348	345	489	128	116	130	32	27	31	23	21	30	1.27953	-2.04942	1.74575	-2.35922	0.087584	-3.24137	-4.01739
Csorokiniana1SL003887t0002	63	203	91	75	68	50	24	27	30	89	88	105	66	135	55	147	88	75	87	160	125	73	76	56	35	31	41	122	124	132	63	74	62	75	66	66	-0.854983	-0.924038	-1.80085	-0.874723	0.026862	-0.0421928	0.952993	3e-135	64.79	27979	C.subellipsoidea	AT1G12230
Csorokiniana1SL006547t0019	63	120	52	54	48	49	19	60	28	34	26	34	46	36	25	17	29	26	86	95	72	52	53	56	27	71	38	46	37	42	44	20	28	8	21	23	-0.644971	-0.452575	-0.893717	-1.24958	-1.01263	-0.820234	-1.36849
Csorokiniana1SL000613t0001	63	120	76	47	35	34	45	99	54	70	47	58	124	191	74	83	88	62	87	95	105	46	39	39	65	118	73	95	66	73	119	105	84	43	66	54	-1.21311	0.394027	-0.163016	-0.521397	-0.291141	1.316	-0.649522	2e-51	34.81	19482	C.subellipsoidea	AT2G28390
Csorokiniana1SL004214t0005	63	241	93	103	40	42	19	50	27	171	100	136	101	206	137	85	66	52	87	190	127	101	45	47	27	59	37	234	141	171	97	113	155	44	49	45	-1.0696	-0.580767	-1.72766	-1.98749	0.436033	0.924866	0.176212	0	76.07	16775	C.subellipsoidea	AT3G01090	AKIN10,KIN10,SNRK1.1
Csorokiniana1SL005517t0014	62	103	36	149	150	170	211	255	286	20	20	24	118	187	81	273	313	126	85	81	50	146	168	193	303	303	388	27	28	30	113	103	92	140	235	110	1.23538	1.84649	2.20556	2.50445	-1.33508	-0.72397	-1.03619	4e-45	44.87	Cre12.g513900.t1.3	C.reinhardtii
Csorokiniana1SL003667t0004	62	180	107	151	81	72	26	26	27	127	105	162	37	94	44	100	54	66	85	142	147	148	91	82	37	30	37	174	148	204	36	51	50	51	40	57	-0.222494	-1.94411	-1.85294	-1.82426	0.494112	-1.2275	0.522791	0	91.78	60601	C.subellipsoidea	AT3G12110	ACT11
Csorokiniana1SL001389t0008	62	154	55	51	36	27	25	32	36	64	64	64	83	180	81	126	78	86	85	121	76	50	40	30	36	38	48	87	90	81	80	99	92	65	58	75	-1.23774	0.0707526	-1.20562	-0.377209	-0.127358	1.18113	0.70105	0	71.18	14671	C.subellipsoidea	AT5G06120
Csorokiniana1SL004009t0005	62	298	158	176	70	61	59	137	66	134	81	102	104	174	102	150	106	125	85	236	217	172	78	69	84	163	89	184	114	128	100	95	116	77	79	109	-0.753501	-0.455976	-0.681499	-0.684477	-0.335201	-0.0376757	-0.33818	1e-71	43.7	Cre04.g220850.t1.2	C.reinhardtii	AT3G21090
Csorokiniana1SL003274t0007	62	219	105	151	105	94	141	119	119	172	128	191	352	622	226	779	619	437	85	173	144	148	117	106	202	141	161	236	181	242	338	341	257	400	464	382	-0.113515	0.506795	0.327413	0.920457	0.712612	1.33292	1.30566	0	42.61	Sobic.004G087800.1.p	S.bicolor	AT1G15520	ABCG40,ATABCG40,ATPDR12,PDR12
Csorokiniana1SL002359t0015	62	163	73	118	90	100	32	71	52	53	53	52	86	156	60	165	132	94	85	128	100	115	100	114	45	84	70	73	74	66	83	86	68	84	99	82	0.0672948	0.153724	-0.654947	0.317001	-0.562972	-0.476543	0.408976	0	40.67	Pp1s11_55V6.1	P.patens	AT3G60860
Csorokiniana1SL003191t0003	62	101	46	249	281	263	200	219	296	15	15	22	34	66	19	121	94	84	85	79	63	244	314	299	288	259	401	21	20	27	33	36	22	62	70	74	1.91535	0.402792	2.05997	1.59439	-1.73534	-3.2479	-2.20092	2e-110	66.4	Migut.C00386.1.p	M.guttatus	AT1G20575
Csorokiniana1SL002329t0004	62	190	75	93	87	84	36	77	59	98	87	110	148	277	89	180	127	145	85	150	103	91	97	96	52	91	79	134	123	139	142	152	101	92	95	126	-0.254388	-0.00547952	-0.607983	-0.337665	0.229284	0.478192	0.499601	9e-124	60.44	Pp1s294_43V6.1	P.patens	AT3G54690
Csorokiniana1SL003951t0011	62	124	70	55	31	32	33	85	55	95	50	49	128	228	108	71	77	79	84	98	96	54	35	36	47	101	75	130	70	61	123	125	122	36	57	69	-1.16195	0.504532	-0.325423	-0.681632	-0.0940106	1.57247	-0.45022	2e-66	34.32	Cre12.g509200.t1.2	C.reinhardtii
Csorokiniana1SL012831t0001	62	163	73	145	94	69	36	90	84	42	32	37	31	107	37	80	76	85	85	128	100	142	105	79	51	107	114	57	45	46	30	58	42	41	57	74	0.0535655	-0.192703	-0.205665	0.214609	-1.07965	-1.32592	-0.659378
Csorokiniana1SL008504t0001	61	325	147	78	48	36	11	39	28	130	90	112	51	141	36	33	27	26	84	256	202	76	54	40	15	46	37	178	126	141	49	77	40	17	20	23	-1.66775	-1.42493	-2.45725	-2.90376	-0.28182	-0.0389991	-0.728331
Csorokiniana1SL003225t0010	61	166	53	79	43	56	25	46	30	77	61	86	88	178	99	150	135	105	83	131	73	77	48	63	36	54	41	106	86	108	85	97	113	77	101	92	-0.614323	-0.0258608	-1.13695	-0.152409	0.0621397	0.650602	1.04668
Csorokiniana1SL002958t0001	61	140	50	68	62	71	18	39	38	16	32	29	58	94	39	89	87	53	84	111	68	67	69	80	25	46	52	22	45	36	55	52	44	46	65	46	-0.28396	0.545903	-1.10147	0.608172	-1.34757	-0.51771	0.362065	0	68.37	66324	C.subellipsoidea	AT1G06310	ACX6
Csorokiniana1SL008500t0001	61	321	145	78	48	36	11	39	27	128	89	113	51	140	36	33	27	26	83	253	199	76	53	41	15	46	37	176	125	142	49	77	40	17	20	22	-1.64999	-1.42034	-2.44952	-2.91136	-0.273512	-0.0438615	-0.735351
Csorokiniana1SL008499t0001	61	326	144	78	48	37	12	40	27	131	90	113	51	141	37	33	27	26	83	257	198	76	54	42	17	47	37	180	126	142	49	77	42	17	20	22	-1.64858	-1.42359	-2.42869	-2.92924	-0.264394	-0.0394072	-0.764943
Csorokiniana1SL000470t0002	61	209	80	97	48	46	13	48	26	86	75	112	70	105	54	148	80	101	83	165	109	95	53	52	19	56	35	117	105	141	67	57	61	76	60	88	-0.84232	-0.97009	-1.69697	-0.696425	0.0233298	-0.10444	1.02387	3e-73	92.8	49475	M.pusilla	AT2G27030	ACAM-2,CAM5
Csorokiniana1SL002254t0022	61	251	87	122	52	47	27	58	43	65	55	59	75	137	55	151	127	91	84	198	120	119	58	53	38	68	58	89	78	74	72	75	63	78	95	80	-0.80258	-0.200811	-1.28601	0.0674923	-0.737458	-0.135689	0.616041	2e-25	45.51	12377	C.subellipsoidea
Csorokiniana1SL004888t0005	61	216	79	76	47	32	60	59	55	85	66	70	62	104	42	58	61	51	84	170	109	74	53	36	86	69	74	116	92	88	60	57	48	30	46	45	-1.15961	-0.849494	-0.660272	-1.30242	-0.292316	0.017796	-0.934462	4e-28	30.15	31547	O.lucimarinus	AT3G58800
Csorokiniana1SL002870t0009	61	238	77	127	96	79	75	146	103	42	34	59	55	114	39	89	70	64	84	188	106	124	107	89	107	173	139	58	47	74	52	63	44	46	52	56	-0.236656	-0.17274	0.148276	-0.214734	-1.07865	-1.01473	-1.44166	1e-26	27.93	31547	O.lucimarinus	AT3G58800
Csorokiniana1SL008741t0003	61	190	63	121	130	131	82	140	118	68	71	129	92	248	59	294	231	114	84	150	87	118	145	149	117	166	159	93	100	163	88	136	67	151	173	100	0.36157	-0.288412	0.463146	0.250403	0.151167	-0.498816	-0.0615765	1e-85	83.12	55030	C.subellipsoidea	AT2G37190
Csorokiniana1SL001081t0009	61	200	80	114	79	76	29	54	56	51	55	66	109	174	111	198	216	112	83	158	110	112	88	86	41	64	76	69	78	84	104	95	126	101	162	98	-0.294802	0.500713	-0.959855	0.64721	-0.606752	0.188762	1.00031	1e-170	53.33	49147	C.subellipsoidea	AT1G65540
Csorokiniana1SL017564t0003	61	119	37	90	126	108	135	164	171	41	32	51	253	556	203	270	274	149	83	94	51	88	140	123	193	195	232	56	45	64	243	305	230	138	205	130	0.621779	2.24077	1.44236	1.52615	-0.470466	1.14853	-0.386682
Csorokiniana1SL001981t0007	61	183	67	178	155	132	155	197	180	37	59	54	89	150	59	77	63	50	84	144	92	174	173	150	223	233	244	51	83	68	86	82	67	40	47	43	0.634056	0.214802	1.12843	-0.637345	-0.666747	-1.086	-2.43253	4e-20	40.2	19300	C.subellipsoidea	AT2G15290	ATTIC21,CIA5,PIC1,TIC21
Csorokiniana1SL009289t0009	61	195	79	137	103	73	181	238	248	80	69	78	169	334	185	424	399	272	84	154	108	134	115	83	260	282	336	109	97	99	162	183	210	218	299	238	-0.0615233	0.865854	1.34312	1.30925	-0.18446	0.742918	-0.218334	0	77.42	Vocar20008914m	V.carteri	AT1G55150
Csorokiniana1SL004968t0004	60	212	91	81	51	34	37	44	46	78	67	70	114	203	92	145	95	109	82	167	125	79	57	39	52	52	62	106	94	89	109	111	104	74	71	95	-1.09914	0.167454	-1.16827	-0.264231	-0.373782	0.892812	0.530254	3e-75	79.31	Cre06.g294850.t1.2	C.reinhardtii	AT2G02760	ATUBC2,UBC2
Csorokiniana1SL002621t0012	60	145	51	73	46	62	11	33	24	92	85	123	67	101	62	95	133	93	82	114	70	72	51	71	16	39	33	125	120	155	64	55	70	49	99	81	-0.459364	-1.07747	-1.60446	-0.803436	0.589573	-0.0285347	1.3906	0	67.81	Cre06.g310750.t1.2	C.reinhardtii	AT4G34450
Csorokiniana1SL008498t0001	60	322	146	77	47	36	11	40	27	128	89	112	51	139	36	33	28	26	82	254	201	76	53	40	15	47	37	176	126	142	49	76	40	17	21	23	-1.67193	-1.41876	-2.43613	-2.86768	-0.277257	-0.0240862	-0.708804
Csorokiniana1SL002595t0002	60	192	90	53	32	31	11	21	18	98	95	78	65	126	50	74	57	50	82	151	123	51	35	35	16	24	24	134	133	99	62	69	56	38	42	43	-1.54916	-0.964826	-2.46714	-1.56776	0.0354312	0.619762	0.934812	0	81.86	Cre04.g214500.t1.3	C.reinhardtii	AT1G54340	ICDH
Csorokiniana1SL008020t0003	60	108	59	54	43	67	24	34	23	61	79	114	94	114	30	238	221	175	82	85	81	53	48	76	34	40	31	84	111	144	90	63	34	122	166	153	-0.499342	-0.864818	-1.24119	0.380632	0.444049	0.0785726	2.06587	8e-51	62.82	Potri.006G032000.1	P.trichocarpa	AT3G12390
Csorokiniana1SL003884t0001	60	182	81	74	62	47	21	26	28	78	84	100	65	132	52	139	82	70	82	143	111	72	69	53	30	31	38	107	119	127	63	72	59	71	61	61	-0.792954	-0.86587	-1.7656	-0.862086	0.0646515	-0.00826379	0.968166	3e-134	63.64	27979	C.subellipsoidea	AT1G12230
Csorokiniana1SL000880t0001	60	173	66	83	58	49	10	17	17	123	87	117	78	117	62	81	53	44	82	137	90	81	64	56	14	20	23	169	122	147	75	64	70	42	39	39	-0.615487	-1.06725	-2.42157	-1.8753	0.505858	0.0540972	1.05213	0	71.96	Vocar20000631m	V.carteri
Csorokiniana1SL002546t0003	60	141	56	77	89	90	82	123	84	68	61	82	113	204	67	205	234	129	82	111	77	76	100	102	117	146	114	93	85	103	109	112	76	105	175	112	0.0369619	0.070481	0.482603	0.480156	0.0624511	0.0959702	0.0600033	5e-162	62.72	68079	C.subellipsoidea	AT2G41720	EMB2654
Csorokiniana1SL008497t0001	60	323	145	77	47	36	11	40	28	129	89	112	51	139	36	33	27	26	82	255	199	76	53	41	15	47	37	176	125	141	49	76	40	17	20	22	-1.66469	-1.42084	-2.42395	-2.90947	-0.277019	-0.0331622	-0.762541
Csorokiniana1SL009689t0009	60	149	55	98	66	68	53	62	75	55	56	87	67	136	51	162	160	99	82	118	75	96	74	77	76	74	101	75	79	110	64	74	58	83	120	86	-0.153645	-0.430814	-0.130331	0.126951	-0.0531573	-0.330327	0.204125	2e-64	65.22	Pavir.Ia01753.1.p	P.virgatum	AT1G57860
Csorokiniana1SL004330t0014	60	152	72	133	89	88	50	73	61	84	69	67	118	200	93	192	145	102	82	120	98	130	99	100	71	86	83	115	97	85	113	109	105	98	108	89	0.130521	0.148544	-0.325051	-0.000579409	-0.0220588	-0.00403574	0.302412	0	67.08	53835	C.subellipsoidea	AT5G23670	LCB2
Csorokiniana1SL005213t0009	60	122	36	95	113	115	156	226	186	65	54	57	285	534	311	561	512	284	82	96	50	93	126	130	224	268	251	88	76	72	274	293	354	288	383	249	0.619527	1.96598	1.70817	1.96598	0.050935	1.39738	0.308747	9e-107	77.56	154815	S.moellendorffii	AT5G40200	DegP9
Csorokiniana1SL003886t0001	60	182	81	74	63	47	21	27	28	78	84	100	66	132	52	139	82	71	82	143	111	72	70	53	30	31	37	107	118	127	63	72	59	71	61	62	-0.785863	-0.859378	-1.76387	-0.853143	0.0646951	-0.00882071	0.975426	5e-135	66.47	27979	C.subellipsoidea	AT1G12230
Csorokiniana1SL002766t0002	60	232	81	129	84	66	35	95	74	116	96	114	86	164	80	117	86	88	82	183	111	126	93	75	50	113	100	158	136	144	83	90	90	60	64	77	-0.348281	-0.733953	-0.515424	-1.11828	0.220654	-0.165018	-0.382204	4e-174	88.97	21781	C.subellipsoidea	AT5G57015	ckl12
Csorokiniana1SL003848t0004	60	157	88	166	124	94	71	90	99	34	28	41	67	142	63	106	45	82	82	124	120	163	139	106	101	106	134	46	40	51	64	78	72	54	33	72	0.318896	0.646159	0.0641988	0.220322	-1.2578	-0.930541	-1.10168	1e-146	55.47	14826	C.subellipsoidea
Csorokiniana1SL002769t0012	60	88	23	92	106	122	40	112	93	16	10	31	89	85	62	456	1035	234	82	70	31	90	119	138	57	133	126	22	13	39	85	46	70	234	776	205	0.923359	1.43304	0.787617	4.02517	-1.29456	-0.784881	1.943
Csorokiniana1SL008501t0001	60	325	147	77	48	36	11	39	28	128	90	112	51	140	37	33	27	26	82	256	202	76	54	41	15	46	37	176	126	141	49	77	42	17	20	22	-1.66574	-1.41093	-2.45176	-2.91183	-0.285214	-0.0304036	-0.745288
Csorokiniana1SL008502t0001	60	327	148	77	47	36	11	39	27	130	91	115	52	140	36	33	27	27	82	258	203	76	53	40	15	46	37	178	128	145	50	77	41	17	20	24	-1.68801	-1.43099	-2.46958	-2.90351	-0.269635	-0.0126211	-0.703565
Csorokiniana1SL001068t0011	60	116	49	112	131	110	69	123	101	46	50	55	98	176	71	199	169	69	82	91	67	110	146	125	99	146	137	63	71	69	94	96	80	102	126	60	0.665738	0.417731	0.66553	0.511381	-0.246955	-0.494963	-0.401104	6e-23	29.08	67762	C.subellipsoidea	AT3G60030	SPL12
Csorokiniana1SL000524t0002	60	147	81	114	56	55	847	599	811	125	97	89	636	1783	687	1329	933	591	82	116	111	112	62	62	1218	711	1099	171	137	113	611	978	781	682	699	517	-0.389708	2.49545	3.29222	2.17543	0.443823	3.32898	-0.67297	2e-47	63.78	Pp1s272_13V6.6	P.patens	AT3G23490	CYN
Csorokiniana1SL006900t0001	59	165	55	71	62	51	14	33	22	69	62	69	37	68	36	99	79	57	81	130	75	70	69	58	20	39	29	95	87	87	35	37	40	51	59	49	-0.544457	-1.253	-1.70517	-0.749519	-0.0954588	-0.804003	0.860194	0	64.69	54535	C.subellipsoidea	AT5G09900	EMB2107,MSA,RPN5A
Csorokiniana1SL003338t0005	59	115	52	93	70	66	36	57	42	39	44	56	60	114	85	151	146	84	81	91	71	91	78	75	51	67	56	53	61	71	57	63	97	77	109	74	0.006435	0.22563	-0.475353	0.49154	-0.389405	-0.17021	0.577487	0	49.78	30566	C.subellipsoidea	AT2G02560	ATCAND1,CAND1,ETA2,HVE,TIP120
Csorokiniana1SL003966t0003	59	102	39	144	92	120	6	15	4	28	27	35	20	42	12	31	40	17	81	80	54	141	102	136	9	17	5	38	38	44	19	23	13	16	30	15	0.820007	-1.11025	-2.78159	-0.975376	-0.84719	-2.77745	0.959022	0	62.04	13684	C.subellipsoidea	AT1G57820	ORTH2,VIM1
Csorokiniana1SL005345t0003	59	147	59	43	38	21	19	34	24	35	30	51	49	55	44	32	33	38	80	116	81	42	42	23	27	40	32	48	42	65	47	30	49	16	24	33	-1.3675	-0.291014	-1.48707	-1.06673	-0.847093	0.229392	-0.426757
Csorokiniana1SL003348t0001	59	220	75	116	85	84	34	67	49	99	107	146	65	142	63	221	118	135	81	174	103	113	94	96	49	80	66	136	150	185	62	78	71	113	88	118	-0.239705	-1.15812	-0.883259	-0.558968	0.394768	-0.523647	0.719059	2e-140	60.51	27671	C.subellipsoidea	AT3G51800	ATEBP1,ATG2,EBP1
Csorokiniana1SL001948t0013	59	142	50	59	48	42	17	37	26	95	101	132	64	95	48	152	140	79	80	112	69	58	53	47	24	43	35	130	142	166	61	52	55	78	105	69	-0.722497	-1.38418	-1.34127	-0.798733	0.74638	0.0846987	1.28891	8e-169	70.95	Carubv10023504m	C.rubella	AT2G36460
Csorokiniana1SL006694t0006	59	111	51	127	95	97	59	93	85	37	40	45	67	139	70	137	107	83	80	87	70	125	106	110	85	110	115	51	56	57	64	76	79	70	80	73	0.515206	0.418764	0.381262	0.440657	-0.535305	-0.631747	-0.47591	0	75.25	Cre12.g558400.t1.1	C.reinhardtii
Csorokiniana1SL009374t0008	59	199	60	194	175	161	143	167	190	15	14	18	43	50	19	32	22	19	81	157	82	190	195	183	205	198	258	20	19	23	41	27	21	16	16	16	0.828146	0.53354	1.0449	-0.348625	-2.37525	-2.66985	-3.76877
Csorokiniana1SL003882t0001	59	182	81	74	62	47	21	26	28	78	83	100	65	131	52	139	82	70	81	144	111	72	69	53	30	31	37	107	117	127	62	72	59	71	61	61	-0.788752	-0.865718	-1.7713	-0.8582	0.0630578	-0.0139083	0.976159	2e-134	64.58	27979	C.subellipsoidea	AT1G12230
Csorokiniana1SL006451t0012	59	77	27	54	68	54	19	33	34	56	59	94	68	93	71	96	107	53	81	61	37	53	76	61	27	39	45	76	83	118	65	51	81	49	80	46	0.0843804	-0.496017	-0.678351	-0.657518	0.629291	0.0488936	0.650124	2e-115	82.94	26582	C.subellipsoidea	AT5G65780	ATBCAT-5
Csorokiniana1SL007841t0002	59	161	54	86	63	37	13	23	18	60	67	78	30	51	32	63	31	39	81	127	74	84	70	42	18	27	24	82	94	99	29	28	36	32	23	34	-0.518074	-1.56436	-2.02896	-1.62659	-0.0365844	-1.08287	0.365783	0	60.21	21001	C.subellipsoidea	AT3G20560	ATPDI12,ATPDIL5-3,PDI12,PDIL5-3
Csorokiniana1SL007203t0008	59	123	78	74	28	35	19	61	38	105	86	105	60	127	68	107	102	74	80	97	107	72	31	40	27	72	51	144	121	133	57	69	77	55	76	64	-0.989044	-0.967121	-0.922455	-1.02531	0.484088	0.506012	0.381233	0	70.65	53837	C.subellipsoidea	AT5G17310	AtUGP2,UGP2
Csorokiniana1SL006560t0002	59	57	31	83	128	130	54	92	110	9	11	25	40	44	31	94	118	63	81	45	43	81	143	147	77	109	149	12	16	32	38	24	35	48	88	55	1.13967	0.721948	0.987539	1.69936	-1.52076	-1.93848	-0.808941
Csorokiniana1SL003883t0001	59	182	81	74	62	47	21	26	28	79	83	101	65	132	52	139	82	70	81	144	111	72	69	53	30	31	37	108	117	127	62	72	59	71	61	61	-0.791708	-0.871882	-1.77426	-0.861715	0.0683238	-0.0118497	0.980865	2e-133	66.98	27979	C.subellipsoidea	AT1G12230
Csorokiniana1SL010856t0009	59	76	25	64	26	27	26	39	22	18	15	13	24	26	3	12	7	12	80	60	34	62	29	31	37	46	30	24	21	16	23	14	3	6	5	11	-0.51527	-0.581819	-0.62013	-1.51919	-1.51613	-1.58268	-2.41519
Csorokiniana1SL010648t0001	59	72	34	64	48	63	5	11	7	66	58	87	13	14	12	20	32	19	80	57	46	62	53	72	7	13	9	90	82	110	12	8	13	10	24	16	0.0286051	-3.10375	-2.65786	-2.482	0.619788	-2.51257	0.795649	1e-10	51.67	54136	C.subellipsoidea	AT3G28730	ATHMG,HMG,NFD,SSRP1
Csorokiniana1SL004672t0010	59	264	113	165	95	55	58	121	82	160	149	188	92	252	120	167	124	132	81	209	155	162	106	63	83	144	110	219	210	237	88	138	137	86	93	115	-0.427211	-0.878235	-0.397346	-1.18307	0.585473	0.134449	-0.200252	0	79.12	24306	C.subellipsoidea	AT4G33950	ATOST1,OST1,P44,SNRK2-6,SNRK2.6,SRK2E
Csorokiniana1SL003885t0001	59	182	82	74	62	47	21	26	28	78	84	100	65	132	52	139	82	70	81	143	112	72	69	53	30	31	37	107	118	127	62	72	59	71	61	61	-0.792963	-0.866561	-1.77551	-0.861101	0.0617484	-0.0118497	0.976159	5e-134	66.26	27979	C.subellipsoidea	AT1G12230
Csorokiniana1SL002788t0009	58	109	40	77	87	63	27	43	45	38	40	46	43	104	23	181	128	108	80	86	55	75	97	72	39	51	61	51	56	58	41	57	26	93	96	95	0.143493	-0.412345	-0.549997	0.776808	-0.417317	-0.973155	0.909488	8e-28	32.1	Cre12.g511400.t1.3	C.reinhardtii	AT5G02860
Csorokiniana1SL016424t0001	58	321	150	1044	583	601	836	796	540	214	186	248	298	428	563	314	562	337	79	254	206	1023	652	683	1202	945	732	293	262	314	286	235	640	161	421	295	2.13074	0.419172	2.41894	0.0139453	0.689436	-1.02213	-1.71556	9e-59	94.44	Solyc11g063520.1.1	S.lycopersicum
Csorokiniana1SL002882t0012	58	123	31	61	67	64	37	76	58	33	24	57	93	167	55	221	200	133	79	97	43	60	74	72	53	90	79	45	34	72	89	91	62	113	150	116	-0.0818853	0.692095	0.0194358	1.33962	-0.543058	0.230922	0.777129	2e-167	48.08	65252	C.subellipsoidea
Csorokiniana1SL017946t0001	58	112	38	101	75	80	92	136	129	46	30	52	76	136	70	199	202	108	80	89	52	99	83	90	132	161	175	62	42	65	73	75	80	102	151	94	0.308975	0.422608	1.08987	1.03769	-0.377402	-0.263769	-0.429576	7e-104	49.2	Vocar20005450m	V.carteri	AT2G38910	CPK20
Csorokiniana1SL003957t0001	58	156	60	279	190	186	110	137	164	32	24	30	364	539	302	1168	1072	726	80	123	82	274	212	212	157	163	222	43	34	37	350	295	343	599	803	635	1.2943	3.11081	0.929247	4.15507	-1.31408	0.502436	1.91174	0	66.92	Vocar20014627m	V.carteri
Csorokiniana1SL002498t0002	58	183	90	111	56	48	34	49	42	174	152	173	138	279	154	209	108	150	80	144	124	109	62	54	48	58	56	239	215	219	132	153	175	107	81	131	-0.628546	-0.545834	-1.0969	-1.07765	0.950594	1.03331	0.969846	1e-145	73.55	Potri.004G133500.9	P.trichocarpa	AT3G48750	CDC2,CDC2A,CDC2AAT,CDK2,CDKA1,CDKA;1
Csorokiniana1SL001945t0006	58	132	35	92	79	71	53	88	86	38	29	50	64	126	58	156	121	95	80	104	48	90	88	81	75	104	117	52	40	63	62	69	65	80	90	83	0.159319	0.337089	0.352524	0.710132	-0.580626	-0.402856	-0.223017	0	79.09	53815	C.subellipsoidea	AT3G06720	AIMP ALPHA,AT-IMP,ATKAP ALPHA,IMPA-1,IMPA1
Csorokiniana1SL000826t0001	58	183	83	93	59	48	9	31	20	24	27	26	62	93	39	39	33	29	79	144	114	91	66	54	13	37	27	32	38	33	60	51	44	20	24	25	-0.679367	0.580812	-2.13455	-0.570899	-1.70863	-0.448455	-0.14498	0	71.29	Cre05.g232150.t1.2	C.reinhardtii	AT5G07440	GDH2
Csorokiniana1SL004103t0006	58	116	41	87	82	85	125	128	133	57	52	84	156	273	134	480	377	224	80	91	56	85	92	97	179	152	180	77	73	106	150	150	152	246	283	196	0.26743	0.817548	1.1669	1.49824	0.174039	0.724157	0.505387	4e-64	43.34	26422	C.subellipsoidea	AT5G03730	AtCTR1,CTR1,SIS1
Csorokiniana1SL001048t0002	58	140	52	135	112	146	75	132	123	53	38	67	133	195	63	432	416	212	79	110	72	132	125	166	108	156	166	73	54	85	128	107	72	222	311	185	0.698218	0.537926	0.721295	1.76657	-0.305018	-0.465311	0.740259	4e-131	60	66665	C.subellipsoidea	AT1G26270
Csorokiniana1SL004053t0016	58	234	112	57	47	43	300	216	238	44	42	62	458	902	316	1533	1231	889	79	185	153	55	53	49	431	256	322	60	59	78	440	495	359	787	922	778	-1.41028	2.71781	1.27487	3.65956	-1.08341	3.04468	1.30128	0	41.53	Eucgr.C02833.1	E.grandis	AT1G15520	ABCG40,ATABCG40,ATPDR12,PDR12
Csorokiniana1SL003198t0001	58	112	38	101	75	80	92	137	130	46	30	52	76	137	71	199	203	108	79	89	52	99	83	90	132	162	176	62	42	65	73	75	80	102	152	95	0.316073	0.427963	1.10049	1.04262	-0.372898	-0.261009	-0.430766	8e-103	49.19	Vocar20005450m	V.carteri	AT2G38910	CPK20
Csorokiniana1SL004601t0004	58	102	49	37	37	37	19	25	21	50	41	55	61	65	36	80	93	62	79	81	67	36	41	42	27	29	28	69	57	70	59	36	40	41	70	54	-0.925296	-0.536343	-1.4153	-0.245474	-0.212613	0.17634	0.957217	1e-37	65.22	52363	C.subellipsoidea	AT2G19830	SNF7.2,VPS32
Csorokiniana1SL000732t0001	57	92	37	66	31	24	55	66	49	100	117	153	221	477	170	512	319	239	78	73	51	64	34	27	79	78	66	137	165	194	213	262	193	263	239	209	-0.679791	0.428659	0.149626	0.518728	1.30102	2.40947	1.67012	0	78.79	25106	C.subellipsoidea	AT1G29900	CARB
Csorokiniana1SL009054t0001	57	12	9	13	10	7	5	4	5	13	8	13	12	5	7	9	6	6	78	9	12	13	11	8	7	4	6	18	11	16	12	2	8	4	5	5	-1.66919	-1.012	-2.51302	-1.69497	-1.17034	-0.513152	-0.352294
Csorokiniana1SL017945t0001	57	112	38	101	75	80	92	136	131	46	30	52	76	136	71	199	205	109	78	88	52	99	83	90	132	161	177	62	42	65	73	75	80	102	154	95	0.320633	0.42622	1.10778	1.05166	-0.365745	-0.260157	-0.421859	2e-103	49.06	Vocar20005450m	V.carteri	AT2G38910	CPK20
Csorokiniana1SL003296t0001	57	82	34	74	53	57	12	32	18	71	86	104	56	116	40	96	85	78	78	64	46	73	59	65	17	38	24	97	121	132	53	64	46	49	63	68	0.0588008	-1.10576	-1.25862	-0.950981	0.888956	-0.275603	1.1966	0	72.78	Cre09.g410700.t1.2	C.reinhardtii	AT5G58330
Csorokiniana1SL002650t0018	57	223	90	132	86	49	66	179	128	105	91	96	203	401	133	241	163	139	78	176	123	129	96	55	95	212	174	144	128	121	195	220	151	124	122	122	-0.429138	0.525169	0.350724	-0.0989315	0.0622126	1.01652	-0.387443	4e-19	31.91	63593	C.subellipsoidea	AT1G05790
Csorokiniana1SL003742t0004	57	195	82	61	36	42	7	19	9	30	23	34	33	53	31	29	22	32	78	154	112	59	40	47	9	22	12	40	32	42	32	29	35	15	16	28	-1.22648	-0.263588	-2.98099	-0.96805	-1.5747	-0.611812	0.438235	4e-176	54.47	48914	C.subellipsoidea	AT1G11910	APA1,ATAPA1
Csorokiniana1SL000511t0018	57	87	28	38	35	44	24	29	26	25	24	37	40	67	31	56	79	28	78	68	39	37	39	50	35	34	35	34	34	47	38	37	35	29	59	25	-0.556846	-0.0566603	-0.830149	-0.0234546	-0.696349	-0.196164	0.110345	6e-168	52.58	Vocar20003857m	V.carteri	AT5G19360	CPK34
Csorokiniana1SL008588t0011	57	188	70	55	53	43	43	78	51	35	35	38	87	163	70	212	175	105	78	149	96	54	59	49	61	93	68	47	49	48	84	89	80	109	131	92	-0.995442	0.80159	-0.540958	1.19495	-1.15839	0.638644	0.577521	0	54.53	66639	C.subellipsoidea	AT4G28220	NDB1
Csorokiniana1SL005910t0004	57	119	47	58	80	49	33	75	78	29	34	40	65	106	41	88	77	55	78	94	65	57	89	55	47	89	105	40	48	51	62	58	46	45	57	48	-0.230061	0.262102	0.0269822	0.122486	-0.772271	-0.280107	-0.676767	9e-163	59.81	46347	C.subellipsoidea	AT5G43100
Csorokiniana1SL006221t0009	57	115	51	78	65	72	31	43	30	56	53	78	53	83	24	100	77	62	78	91	70	76	72	82	45	51	40	77	74	98	51	46	27	51	57	54	-0.0544072	-1.00818	-0.819935	-0.613987	0.0566776	-0.8971	0.262625	8e-32	61.29	31549	O.lucimarinus	AT1G55670	PSAG
Csorokiniana1SL001935t0001	57	118	44	35	26	34	12	13	15	52	52	65	51	88	43	74	80	38	78	93	61	34	29	38	17	15	20	71	73	82	49	48	49	38	60	33	-1.20129	-0.628274	-2.15001	-0.788764	-0.0412735	0.531741	1.31997
Csorokiniana1SL010239t0005	57	303	125	194	164	121	164	206	207	61	55	65	123	231	94	215	159	154	78	239	172	190	183	138	235	245	281	84	77	82	118	126	106	110	119	134	0.0619006	0.52947	0.634295	0.581837	-1.01209	-0.544523	-1.06455
Csorokiniana1SL000666t0008	57	126	46	79	65	40	53	87	55	122	123	154	154	252	146	299	275	212	78	100	63	77	72	46	75	103	75	167	174	194	148	138	166	153	206	186	-0.306013	-0.24437	0.0706938	0.0259631	1.14981	1.21145	1.10508	0	71.17	Pp1s54_148V6.1	P.patens	AT1G18070
Csorokiniana1SL002868t0009	57	143	61	63	49	36	67	87	81	54	42	59	109	198	88	159	113	109	78	113	84	62	54	40	96	103	110	73	59	74	105	108	100	81	84	95	-0.815566	0.597097	0.168699	0.337018	-0.413377	0.999285	-0.245059	6e-157	67.48	Vocar20012716m	V.carteri
Csorokiniana1SL005468t0010	56	172	72	178	149	123	125	161	272	128	120	125	58	139	44	74	55	69	77	136	98	175	166	139	180	191	369	175	169	158	56	76	50	38	41	60	0.626611	-1.46254	1.24915	-1.8501	0.69056	-1.39859	-2.40869	4e-76	48	Cre02.g119450.t1.2	C.reinhardtii	AT3G05320
Csorokiniana1SL008351t0004	56	130	52	68	14	20	6	15	11	216	234	251	42	68	44	35	43	26	77	103	71	66	15	22	9	17	14	296	330	317	40	37	49	18	32	23	-1.27592	-2.8959	-2.64457	-3.69208	1.91187	0.291892	0.864356	9e-91	64.22	Cre10.g436050.t1.2	C.reinhardtii	AT4G25100	ATFSD1,FSD1
Csorokiniana1SL004605t0003	56	62	22	59	63	84	24	50	22	11	18	21	41	80	50	128	127	43	77	49	30	58	70	96	35	59	30	14	25	26	39	44	57	65	95	38	0.525596	1.10761	-0.326827	1.60797	-1.25392	-0.671906	0.680874	0	68.45	20858	C.subellipsoidea	AT3G23920	BAM1,BMY7,TR-BAMY
Csorokiniana1SL001801t0001	56	211	89	99	87	82	67	104	125	81	83	130	90	160	54	184	190	95	76	166	122	97	97	93	96	123	169	111	117	164	86	87	61	94	142	83	-0.34633	-0.742207	0.0923427	-0.297894	0.102947	-0.29293	-0.28729	1e-90	83.65	28475	C.subellipsoidea	AT2G37270	ATRPS5B,RPS5B
Csorokiniana1SL010292t0002	56	188	89	92	79	79	93	84	126	66	71	116	69	167	42	192	173	102	76	148	122	90	88	89	133	99	170	90	100	147	66	91	48	99	129	89	-0.375852	-0.710354	0.216331	-0.0840185	-0.0426874	-0.37719	-0.343036	2e-72	82.31	Glyma.20G167600.1.p	G.max	AT4G09800	RPS18C
Csorokiniana1SL007604t0003	56	137	74	71	31	28	7	38	21	37	30	42	39	43	27	2	2	4	77	108	101	69	35	31	10	45	28	50	42	53	37	24	31	1	1	4	-1.08402	-0.672556	-1.77557	-4.59403	-0.97632	-0.564854	-3.79478
Csorokiniana1SL006690t0004	56	140	65	109	111	82	117	209	216	40	31	49	164	246	87	269	244	143	77	111	89	107	124	93	168	248	292	55	43	61	158	135	98	138	183	125	0.227227	1.29461	1.35312	1.48505	-0.798479	0.268907	-0.66655	1e-42	42.55	64713	C.subellipsoidea	AT5G14550
Csorokiniana1SL003061t0005	56	170	60	80	53	41	28	60	39	91	98	102	30	88	38	71	45	39	76	134	83	78	59	47	40	71	52	124	138	129	28	48	43	36	34	34	-0.671172	-1.71476	-0.845406	-1.91434	0.419306	-0.624283	-0.649628	2e-112	93.16	21937	C.subellipsoidea	AT5G55190	ATRAN3,RAN3
Csorokiniana1SL009542t0004	56	137	63	89	73	57	71	88	101	54	40	61	68	176	59	163	125	93	76	108	86	87	82	65	102	104	136	74	56	77	65	97	67	83	93	81	-0.210855	0.14577	0.341476	0.315981	-0.386145	-0.0295196	-0.41164	3e-90	53.82	PGSC0003DMP400055215	S.tuberosum	AT3G06270
Csorokiniana1SL004282t0012	56	87	38	45	39	42	19	55	35	55	50	76	64	86	42	68	61	35	77	68	52	44	43	47	27	65	47	75	71	96	62	47	48	35	45	31	-0.556351	-0.624863	-0.506091	-1.12263	0.290678	0.222166	-0.325861	6e-103	38.03	Glyma.04G201500.1.p	G.max	AT5G61910
Csorokiniana1SL000631t0004	56	232	88	25	23	12	4	10	8	11	6	18	3	5	5	3	2	3	76	183	121	24	26	14	6	12	11	14	8	22	3	2	6	2	1	2	-2.58473	-2.02758	-3.7397	-3.10671	-3.07873	-2.52158	-2.44573
Csorokiniana1SL009721t0003	56	116	55	100	66	59	12	41	30	9	9	10	77	167	69	117	77	58	77	92	76	98	74	67	17	48	41	12	13	13	74	91	78	60	58	50	-0.0348222	2.71616	-1.21456	2.18086	-2.72246	0.0285161	0.672961	9e-84	63.18	Gorai.013G204500.3	G.raimondii	AT3G05210	ERCC1,UVR7
Csorokiniana1SL008924t0007	56	65	24	49	52	69	105	135	155	40	44	67	115	234	108	371	640	198	76	51	33	48	58	78	150	160	210	54	62	84	111	128	123	190	480	173	0.192941	0.851909	1.69623	2.07187	0.319154	0.978122	0.694791	2e-33	50	6369	M.pusilla	AT3G60240	CUM2,EIF4G
Csorokiniana1SL003145t0011	56	140	52	86	70	92	145	221	198	41	39	48	133	233	109	403	301	213	77	111	72	84	78	104	209	262	268	56	54	61	127	128	124	207	225	186	0.0385145	1.14622	1.51094	1.85113	-0.597075	0.510628	-0.256893	2e-42	52.27	g11609.t1	C.reinhardtii	AT3G47980
Csorokiniana1SL011405t0002	56	76	34	60	37	55	9	16	14	171	193	288	26	41	18	6	5	7	76	60	46	58	41	62	12	18	18	234	272	364	25	22	20	3	4	6	-0.175683	-3.69689	-1.89578	-6.12028	2.25777	-1.26344	-1.96674	2e-106	65.38	PGSC0003DMP400013055	S.tuberosum	AT2G34430	LHB1B1,LHCB1.4
Csorokiniana1SL019396t0002	56	58	26	60	42	49	39	59	44	25	29	39	38	67	37	133	151	46	77	45	35	59	47	56	56	69	60	34	41	49	37	37	42	68	113	40	0.0368237	-0.117932	0.233597	0.824662	-0.338166	-0.492922	0.252899	1e-64	80.92	154498	M.pusilla	AT1G70600
Csorokiniana1SL000837t0003	55	191	76	116	101	76	56	166	81	54	38	79	138	209	105	60	36	58	76	151	105	113	112	86	80	196	109	74	54	99	132	114	119	31	27	51	-0.0861761	0.688988	0.220701	-1.06473	-0.542672	0.232492	-1.82811
Csorokiniana1SL006594t0010	55	148	58	65	43	35	22	35	36	93	85	88	101	164	80	103	91	78	75	117	79	64	48	39	31	42	48	128	119	111	97	90	90	53	68	68	-0.848326	-0.372131	-1.16815	-0.925883	0.402503	0.878698	0.644768
Csorokiniana1SL003695t0009	55	264	114	129	65	41	92	137	86	217	143	150	152	363	180	272	128	159	75	208	157	126	72	47	132	162	117	297	201	190	146	199	204	140	96	139	-0.843206	-0.326287	-0.101291	-0.879344	0.644635	1.16155	-0.133418	1e-124	86.51	30972	C.subellipsoidea	AT2G39840	TOPP4
Csorokiniana1SL017866t0010	55	130	55	55	47	47	19	40	32	56	42	42	79	109	62	111	93	60	75	102	76	54	52	53	27	47	43	77	59	53	76	60	71	57	70	52	-0.665957	0.129722	-1.1133	-0.0788208	-0.423859	0.37182	0.610617	9e-161	62.75	27528	C.subellipsoidea	AT2G31020	ORP1A
Csorokiniana1SL005488t0004	55	102	54	33	37	32	24	71	30	47	37	44	78	105	49	34	31	33	76	80	74	32	41	36	35	84	41	64	52	56	75	57	56	17	23	29	-1.06936	0.133731	-0.534491	-1.30496	-0.428536	0.774556	-1.199	9e-13	30.77	Cre06.g267750.t1.2	C.reinhardtii
Csorokiniana1SL003299t0008	55	111	48	30	34	23	22	40	27	23	26	31	52	91	34	13	13	6	76	87	66	29	37	26	32	47	36	31	36	39	50	50	39	6	9	5	-1.30791	0.386505	-1.00042	-2.35593	-1.11853	0.575885	-2.47404
Csorokiniana1SL009685t0008	55	121	49	113	113	138	113	158	111	45	38	47	127	174	83	361	385	184	76	96	67	111	126	157	162	187	150	61	53	59	122	95	94	185	289	161	0.726196	0.843387	1.06898	1.87055	-0.456152	-0.338962	0.345412	1e-145	64.55	Vocar20012570m	V.carteri	AT4G08920	ATCRY1,BLU1,CRY1,HY4,OOP2
Csorokiniana1SL006233t0010	55	100	34	75	70	84	50	97	81	33	27	46	149	173	62	96	68	79	75	79	47	73	78	96	72	115	109	45	37	58	143	95	70	49	51	69	0.29845	1.14038	0.564136	0.275807	-0.521393	0.320534	-0.809722	8e-76	61.62	Cre06.g260200.t1.2	C.reinhardtii	AT5G01340
Csorokiniana1SL000237t0001	55	249	160	738	442	200	661	574	405	269	179	181	213	459	562	223	224	173	75	197	219	723	494	228	950	681	549	368	252	229	205	252	639	115	168	152	1.55649	0.368414	2.14999	-0.96867	0.789549	-0.398523	-2.32912	3e-15	66.13	Medtr1g006300.1	M.truncatula	ATMG00030
Csorokiniana1SL001497t0009	55	208	113	267	178	157	120	388	379	33	18	20	68	122	48	100	83	71	76	164	155	262	199	178	172	461	513	45	25	25	65	67	55	51	62	62	0.694781	0.971041	1.53832	0.875123	-2.0484	-1.77214	-2.71159	5e-99	51.45	170916	S.moellendorffii	AT4G02050	STP7
Csorokiniana1SL004229t0002	55	91	38	113	64	55	2	12	12	63	74	87	22	28	13	40	31	36	76	72	52	111	72	63	3	14	16	86	104	109	21	15	15	21	23	32	0.296865	-2.55716	-2.57822	-1.99619	0.590911	-2.26312	1.17294
Csorokiniana1SL009682t0004	55	181	100	111	77	76	33	81	68	81	82	74	115	253	97	203	104	122	76	143	137	109	86	86	47	96	92	110	116	94	110	139	110	104	78	106	-0.33729	0.165326	-0.592592	-0.151711	-0.152853	0.349763	0.288028	0	77.88	66347	C.subellipsoidea	AT5G66880	SNRK2-3,SNRK2.3,SRK2I
Csorokiniana1SL020357t0002	55	54	17	21	35	83	8	12	14	26	22	64	25	28	13	39	52	23	76	43	23	21	39	94	12	14	18	35	31	81	24	15	14	20	39	20	0.122269	-1.4756	-1.68527	-0.908348	0.0534156	-1.54445	0.830336	2e-47	95.18	orange1.1g047769m	C.sinensis	AT3G46320
Csorokiniana1SL006943t0002	55	181	75	171	140	79	56	97	85	58	36	53	107	254	71	30	19	85	76	143	103	167	156	89	81	115	115	80	50	67	102	139	81	15	14	74	0.36115	0.711786	-0.052723	-0.928734	-0.707024	-0.356387	-1.58303
Csorokiniana1SL000487t0006	55	77	45	84	70	122	4	20	10	46	37	47	24	35	19	2	2	2	76	61	61	82	78	138	6	24	14	63	52	59	23	19	21	1	1	2	0.59387	-1.46493	-2.19901	-5.35315	-0.177436	-2.23624	-3.33157	1e-172	67.19	Cre13.g568450.t1.3	C.reinhardtii	AT3G10180
Csorokiniana1SL004426t0005	55	180	69	28	19	18	61	212	156	46	42	46	88	118	47	112	246	88	75	142	95	27	21	20	87	252	211	63	59	58	85	65	53	57	184	77	-2.18549	0.1633	0.81599	0.817166	-0.789265	1.55952	-0.788089
Csorokiniana1SL001567t0002	55	174	81	152	112	87	43	82	72	72	62	73	59	127	60	124	61	68	76	138	111	149	125	98	62	97	97	98	88	92	56	70	68	63	46	59	0.197442	-0.514403	-0.34177	-0.721375	-0.226859	-0.938704	-0.606464	0	74.83	27028	C.subellipsoidea	AT2G01970
Csorokiniana1SL002731t0007	55	136	55	195	159	100	142	213	226	39	44	67	115	179	71	387	255	241	76	107	76	191	177	113	204	253	306	53	61	85	110	98	80	199	191	211	0.898679	0.534294	1.5618	1.59313	-0.376604	-0.740989	-0.345279	2e-125	62.57	53798	C.subellipsoidea	AT3G12120	FAD2
Csorokiniana1SL018261t0005	55	185	73	66	28	29	18	16	18	90	76	76	240	565	183	121	109	75	76	146	100	64	31	33	26	19	24	123	107	96	230	310	208	62	82	66	-1.32424	1.19683	-2.21594	-0.639091	0.0193901	2.54046	1.59624	4e-27	33.68	orange1.1g011487m	C.sinensis	AT4G19800
Csorokiniana1SL008564t0009	55	98	30	69	32	23	12	33	21	39	41	55	60	118	63	65	41	37	75	77	41	68	35	26	17	39	28	53	57	70	58	65	71	33	31	32	-0.588769	0.10235	-1.19673	-0.908171	-0.100305	0.590814	0.188257	0	67.64	52862	C.subellipsoidea	AT5G03650	SBE2.2
Csorokiniana1SL009385t0002	54	113	46	62	50	77	14	56	33	63	55	79	75	125	43	59	50	33	74	89	63	60	55	88	19	66	45	86	78	100	72	69	49	30	37	28	-0.153627	-0.477837	-0.791599	-1.4659	0.223602	-0.100608	-0.450695
Csorokiniana1SL017569t0001	54	205	82	38	21	19	44	139	122	22	14	18	38	43	24	69	78	50	74	162	112	37	23	22	63	165	165	30	20	23	37	24	27	35	58	43	-2.08878	0.25637	0.175456	0.915996	-2.25868	0.0864664	-1.51814
Csorokiniana1SL005734t0011	54	159	72	128	103	81	88	84	74	36	46	56	212	350	163	147	87	104	74	125	99	125	115	92	127	100	100	49	65	70	203	192	185	75	65	91	0.149942	1.65857	0.129422	0.333605	-0.69931	0.809315	-0.495127	2e-156	50.38	Vocar20002542m	V.carteri	AT3G10960	ATAZG1,AZG1
Csorokiniana1SL004750t0008	54	157	70	157	81	72	39	73	45	75	55	65	214	438	169	206	155	140	74	124	96	154	91	81	55	86	60	102	77	82	205	240	192	106	116	122	0.154303	1.29038	-0.5375	0.397303	-0.167504	0.968577	0.767298	9e-113	49.75	47512	C.subellipsoidea	AT2G05760
Csorokiniana1SL002390t0007	54	116	50	75	70	56	47	67	42	51	45	71	86	143	78	134	122	122	74	92	69	74	78	63	67	79	56	69	63	89	82	78	88	69	91	107	-0.130378	0.169066	-0.215967	0.269593	-0.0848079	0.214636	0.400752	0	70.42	29719	C.subellipsoidea	AT5G41770
Csorokiniana1SL002860t0005	54	116	51	59	53	46	16	35	17	46	50	55	40	97	38	209	162	141	74	91	70	58	59	52	22	42	23	62	70	69	38	53	43	107	121	123	-0.480567	-0.577209	-1.43967	0.804576	-0.227815	-0.324457	2.01644	3e-141	71.38	Cre16.g685550.t1.2	C.reinhardtii	AT3G59760	ATCS-C,OASC
Csorokiniana1SL004827t0017	54	199	72	72	45	41	21	42	25	111	85	113	78	152	97	132	67	85	74	157	99	71	50	46	30	49	34	152	119	142	75	83	110	68	50	74	-0.988057	-0.628864	-1.54233	-1.11324	0.326092	0.685286	0.755186	0	60.41	Cucsa.069150.1	C.sativus	AT4G15900	PRL1
Csorokiniana1SL004222t0001	54	197	86	88	84	60	28	102	36	38	20	33	77	126	44	19	23	22	74	155	118	86	93	68	40	121	49	52	28	41	74	69	50	10	17	19	-0.485638	0.665801	-0.724187	-1.41878	-1.51492	-0.363484	-2.20951
Csorokiniana1SL010917t0002	54	100	35	57	29	55	8	15	11	134	147	215	21	43	16	10	6	4	74	79	48	55	32	62	11	17	15	184	207	272	20	24	18	5	4	4	-0.423786	-3.42886	-2.22791	-5.65672	1.72068	-1.28439	-1.70813	2e-112	73.71	Cre16.g673650.t1.1	C.reinhardtii	AT4G10340	LHCB5
Csorokiniana1SL002700t0004	54	140	51	122	104	76	28	74	52	62	42	72	67	156	45	142	103	69	74	111	69	120	116	86	40	88	70	84	59	91	64	85	51	73	77	60	0.345946	-0.224439	-0.363252	-0.160412	-0.11612	-0.686505	0.0867195	2e-36	68.57	45889	C.subellipsoidea
Csorokiniana1SL003352t0013	54	138	63	106	60	64	21	53	30	56	49	77	108	170	98	151	120	72	74	109	86	104	67	72	30	63	40	76	68	97	104	93	111	78	90	63	-0.147624	0.346517	-1.01443	-0.0732811	-0.151835	0.342307	0.789317
Csorokiniana1SL001343t0005	54	108	59	131	121	86	107	122	151	18	16	21	148	234	104	270	160	162	74	85	81	128	135	97	153	144	204	25	22	27	142	128	118	139	120	141	0.590982	2.40901	1.06671	2.44949	-1.71042	0.107612	-0.327638	9e-99	55.85	24306	C.subellipsoidea	AT4G33950	ATOST1,OST1,P44,SNRK2-6,SNRK2.6,SRK2E
Csorokiniana1SL004493t0005	54	111	54	129	101	102	124	143	134	92	74	111	84	164	57	197	145	131	74	87	74	126	113	116	178	170	182	125	104	140	80	90	64	101	109	115	0.58969	-0.661211	1.16734	-0.192218	0.651333	-0.599567	-0.708229	7e-159	66.3	27851	C.subellipsoidea	AT1G04870	ATPRMT10,PRMT10
Csorokiniana1SL005721t0001	54	37	19	31	27	34	5	8	15	21	18	19	29	39	24	77	131	60	74	29	26	30	30	38	7	9	20	29	25	24	28	21	27	39	98	52	-0.396505	-0.0471846	-1.80319	1.27336	-0.723338	-0.374017	2.35321
Csorokiniana1SL003206t0013	54	142	65	96	65	44	31	130	61	223	201	246	441	718	286	220	215	147	74	112	89	94	72	50	45	154	83	305	283	311	424	393	325	113	161	129	-0.348929	0.345494	0.0322184	-1.16016	1.71079	2.40521	0.518414
Csorokiniana1SL002753t0006	54	184	66	74	65	67	26	46	40	20	25	26	53	63	45	83	69	42	74	145	91	73	73	76	37	55	54	27	35	33	50	35	51	43	52	36	-0.490834	0.514864	-1.1001	0.46066	-1.70926	-0.703562	-0.148498	0	60.15	61996	C.subellipsoidea	AT1G06290	ACX3,ATACX3
Csorokiniana1SL004677t0001	54	91	40	46	38	43	29	44	29	29	31	45	53	109	43	82	59	46	74	72	55	45	42	49	41	52	39	39	43	57	50	60	49	42	44	40	-0.557299	0.194642	-0.600817	-0.140204	-0.524584	0.227357	-0.063971	1e-85	38.83	PGSC0003DMP400026031	S.tuberosum	AT5G46910
Csorokiniana1SL002377t0013	54	142	64	69	42	30	47	137	58	59	41	37	94	150	70	90	83	60	74	112	87	68	47	34	67	162	79	80	58	47	90	82	79	46	62	53	-0.8745	0.444834	0.173213	-0.202851	-0.560504	0.75883	-0.936568
Csorokiniana1SL005736t0010	54	53	27	44	37	66	13	24	19	28	20	57	44	51	24	104	126	39	74	42	37	43	41	75	19	28	26	38	28	72	42	28	27	53	94	34	0.0601726	-0.507928	-1.0763	0.384532	-0.136677	-0.704777	1.32416	1e-59	56.52	64249	C.subellipsoidea	AT2G25970
Csorokiniana1SL002387t0020	54	115	46	93	78	58	49	65	63	53	39	57	87	151	65	135	116	65	74	90	63	91	87	65	70	77	85	73	55	72	83	83	73	69	87	57	0.0979725	0.25847	0.0321208	0.0909668	-0.185566	-0.0250686	-0.12672	0	59.37	Vocar20005779m	V.carteri	AT5G58140	NPL1,PHOT2
Csorokiniana1SL001316t0010	54	113	45	255	325	304	556	676	810	22	22	35	69	116	37	246	178	152	74	89	61	250	363	345	800	802	1097	29	31	44	66	63	42	126	133	133	2.09212	0.716462	3.58591	1.91186	-1.1089	-2.48456	-2.78295
Csorokiniana1SL004076t0010	54	79	39	107	94	77	72	100	99	47	28	50	33	69	27	197	119	115	74	62	54	105	105	87	104	118	134	64	39	63	32	38	30	101	89	101	0.645085	-0.734044	0.908178	0.807814	-0.193058	-1.57219	-0.293421	7e-87	46.43	55309	C.subellipsoidea	AT1G77390	CYCA1,CYCA1;2,DYP,TAM
Csorokiniana1SL001605t0012	53	160	47	67	44	56	10	24	18	22	28	60	43	79	26	68	60	59	73	126	65	65	49	63	14	28	24	30	40	75	41	43	29	35	45	51	-0.574347	-0.357064	-1.98471	-0.145549	-0.862159	-0.644876	0.977005	3e-130	56.6	Cre05.g247800.t1.2	C.reinhardtii	AT5G43060
Csorokiniana1SL006988t0004	53	132	39	179	178	158	246	303	336	54	54	44	196	367	182	262	238	207	72	104	54	176	198	180	354	360	455	74	76	56	188	201	206	134	178	181	1.2669	1.53157	2.34381	1.26149	-0.159978	0.10469	-1.24229	4e-24	25.56	Cre17.g707200.t1.1	C.reinhardtii
Csorokiniana1SL001461t0022	53	152	72	129	107	91	21	71	51	48	35	52	83	172	59	149	120	68	73	120	98	126	120	103	30	84	68	66	49	66	79	94	67	77	90	60	0.25897	0.413601	-0.676081	0.322969	-0.692055	-0.537425	0.306995	0	61.56	19644	C.subellipsoidea	AT1G79350	EMB1135
Csorokiniana1SL003557t0004	53	131	53	71	52	46	22	46	50	67	54	85	97	210	93	77	64	68	73	103	72	70	58	52	32	54	67	92	76	107	93	115	105	40	48	59	-0.467185	0.19328	-0.700413	-0.904284	0.144416	0.804881	-0.0594544	7e-64	44.26	26422	C.subellipsoidea	AT5G03730	AtCTR1,CTR1,SIS1
Csorokiniana1SL002796t0004	53	122	52	66	39	50	15	30	24	51	45	68	44	81	36	143	94	71	73	96	72	64	44	57	22	36	32	70	63	85	42	44	41	73	70	62	-0.545386	-0.781495	-1.43302	-0.0884943	-0.139975	-0.376084	1.20455	0	88.13	64218	C.subellipsoidea	AT4G38510
Csorokiniana1SL007957t0002	53	140	60	70	48	31	31	58	32	87	94	82	60	120	71	105	81	84	73	111	83	68	53	35	44	68	43	119	133	104	57	66	80	54	60	74	-0.765183	-0.809903	-0.781126	-0.924097	0.419337	0.374617	0.276365	7e-144	62.89	Pp1s73_18V6.1	P.patens	AT1G80930
Csorokiniana1SL002584t0008	53	149	44	58	45	43	36	53	51	17	21	22	89	159	86	137	108	74	72	117	60	57	50	49	52	63	69	23	30	28	85	87	98	70	81	65	-0.675633	1.7397	-0.440024	1.41631	-1.62585	0.789483	0.230487
Csorokiniana1SL001318t0011	53	175	62	214	217	194	160	213	229	49	46	79	81	186	53	149	103	88	72	138	85	209	243	221	229	252	310	67	64	100	78	102	60	77	77	77	1.19094	0.0538189	1.4264	-0.0092856	-0.348761	-1.48588	-1.78444
Csorokiniana1SL002264t0006	53	129	46	116	66	63	39	98	70	43	48	61	60	115	47	17	18	13	73	102	63	113	74	72	56	116	95	59	68	77	57	63	53	8	13	11	0.122443	-0.231018	0.169416	-2.6126	-0.221034	-0.574495	-3.00305
Csorokiniana1SL008947t0001	53	71	22	58	73	84	67	111	137	61	57	82	63	108	32	142	137	81	73	56	30	57	82	96	96	132	186	83	80	103	61	59	36	73	103	70	0.556021	-0.767153	1.37801	-0.113322	0.739705	-0.583469	-0.751625
Csorokiniana1SL008720t0005	53	144	67	50	42	34	11	34	18	54	47	60	44	63	35	72	63	54	73	114	92	49	47	38	16	40	24	74	66	76	42	34	39	37	47	47	-1.0524	-0.896764	-1.79962	-0.719023	-0.36723	-0.211589	0.713369	0	67.81	Cre17.g734900.t1.2	C.reinhardtii
Csorokiniana1SL000051t0001	53	77	51	1703	647	145	338	263	174	76	46	57	266	341	384	122	75	176	72	60	70	1669	724	164	486	312	236	104	64	72	256	187	436	62	56	154	3.65686	1.87357	2.34951	0.182534	0.242885	-1.5404	-1.92409
Csorokiniana1SL002025t0001	53	286	109	188	87	62	28	48	40	313	273	280	48	119	46	98	64	65	73	226	149	184	97	71	40	57	54	429	385	354	46	65	52	50	48	56	-0.350772	-2.83553	-1.57063	-2.91723	1.3819	-1.10286	0.035303	0	85.81	Vocar20009212m	V.carteri	AT5G15650	ATRGP2,RGP2
Csorokiniana1SL004487t0005	53	169	90	59	36	21	10	21	11	16	12	16	61	105	50	34	28	25	73	133	123	57	40	23	14	25	15	21	17	20	58	58	56	17	21	22	-1.44428	1.55836	-2.60184	0.0397942	-2.49376	0.508877	0.147881	6e-36	55.66	Cre12.g555850.t1.1	C.reinhardtii	AT3G07090
Csorokiniana1SL002210t0020	53	97	40	62	45	66	19	25	25	28	25	30	66	102	52	131	161	86	73	76	55	61	50	75	27	30	33	38	35	38	63	56	59	67	120	75	-0.136984	0.668855	-1.1782	1.23117	-0.870488	-0.0646491	1.53889	2e-148	29.38	Pp1s133_109V6.1	P.patens	AT5G15680
Csorokiniana1SL005203t0002	53	165	60	107	57	54	19	31	28	52	42	58	40	76	42	41	53	35	72	130	83	105	63	61	27	37	37	71	59	73	38	42	48	21	40	30	-0.310774	-0.669264	-1.4895	-1.1558	-0.490429	-0.848918	-0.156733	1e-56	30.4	Thecc1EG042143t1	T.cacao	AT4G05160
Csorokiniana1SL001568t0016	52	78	33	51	69	121	32	77	70	31	27	50	58	64	26	69	110	54	71	62	45	50	77	137	46	91	94	42	38	63	56	35	30	35	82	47	0.571639	-0.246611	0.3814	0.211789	-0.318627	-1.13688	-0.488239	9e-21	34.27	65896	C.subellipsoidea	AT3G49670	BAM2
Csorokiniana1SL001831t0014	52	151	58	58	40	61	21	31	25	76	57	83	47	104	44	116	85	60	71	119	79	57	45	69	29	37	34	104	80	104	45	57	50	59	63	52	-0.654743	-0.925	-1.42646	-0.719609	0.0957439	-0.174513	0.802594	0	83.18	22711	C.subellipsoidea	AT3G05530	ATS6A.2,RPT5A
Csorokiniana1SL012756t0002	52	153	46	86	93	61	17	39	34	25	22	28	36	48	20	79	85	45	71	121	63	84	104	69	24	46	45	34	31	35	34	26	22	41	63	39	0.0216	-0.267143	-1.12823	0.522223	-1.35212	-1.64086	0.298337
Csorokiniana1SL001732t0002	52	129	39	165	175	149	206	247	236	72	63	91	149	252	114	412	350	277	71	102	53	162	195	170	296	293	319	99	89	115	143	138	130	211	262	242	1.22195	0.441521	2.00837	1.24288	0.421102	-0.359322	-0.344392	2e-77	67.45	LOC_Os07g47500.3	O.sativa	AT3G06930	ATPRMT4B,PRMT4B
Csorokiniana1SL028386t0001	52	18	13	65	43	5662	15	23	14	21	20	14	20	530	29	41	18	12	71	14	18	63	48	6443	21	27	19	28	28	17	19	291	33	21	13	11	5.98365	2.2351	-0.625556	-0.699359	-0.510038	-4.25859	-0.583842
Csorokiniana1SL012082t0001	52	71	59	75	36	31	40	29	39	68	19	40	85	145	71	99	53	1008	71	56	81	73	40	35	58	34	52	93	27	50	82	79	80	51	39	883	-0.491913	0.509504	-0.530802	2.52141	-0.291957	0.70946	2.76025
Csorokiniana1SL010981t0001	52	322	109	150	88	62	57	87	100	88	74	92	141	244	52	252	209	178	71	254	150	147	98	71	81	103	136	121	104	116	135	134	59	129	156	155	-0.591698	-0.0581103	-0.573857	0.367694	-0.477375	0.0562132	0.464176
Csorokiniana1SL004258t0001	52	315	120	59	44	21	50	166	90	83	49	60	103	271	79	39	40	39	71	249	164	58	49	24	72	197	122	114	69	75	99	149	90	20	30	34	-1.8927	0.383875	-0.308466	-1.63216	-0.906409	1.37017	-2.23011
Csorokiniana1SL002636t0006	52	131	51	148	92	83	86	138	111	77	47	62	91	231	83	186	118	123	71	104	70	145	102	94	123	164	150	106	66	78	87	126	94	95	88	108	0.479334	0.302984	0.838682	0.224134	0.0268872	-0.149463	-0.587661
Csorokiniana1SL003554t0003	52	93	36	20	20	15	5	11	12	62	38	85	22	32	26	36	28	22	71	73	49	19	22	17	6	13	16	85	54	108	21	17	29	18	21	19	-1.71867	-1.87873	-2.42862	-2.06806	0.353557	0.193502	0.714113	6e-100	56.23	26227	C.subellipsoidea	AT4G08390	SAPX
Csorokiniana1SL007975t0002	52	139	52	50	43	28	12	30	22	38	30	48	61	76	41	93	75	46	71	109	72	49	48	31	17	36	29	52	42	60	58	42	46	48	56	40	-0.977018	-0.0830621	-1.61828	-0.108212	-0.703864	0.190092	0.806202	0	64.91	Cre16.g695100.t1.3	C.reinhardtii	AT3G51840	ACX4,ATG6,ATSCX
Csorokiniana1SL000622t0009	51	79	33	75	60	119	1647	964	1464	96	95	137	2016	3644	1501	10268	10597	4717	69	62	45	74	67	135	2368	1144	1984	131	133	173	1939	1999	1707	5272	7942	4128	0.63651	3.69052	4.95776	5.31006	1.30553	4.35954	1.65783	0	66.67	29833	C.subellipsoidea	AT2G15620	ATHNIR,NIR,NIR1
Csorokiniana1SL004476t0006	51	127	52	94	68	65	17	36	19	40	31	51	87	111	57	122	136	94	70	100	71	92	75	73	24	42	26	55	44	64	84	61	65	63	102	82	-0.00459702	0.365457	-1.38591	0.602887	-0.5703	-0.200245	1.4185	0	53.5	47361	C.subellipsoidea	AT2G13370	CHR5
Csorokiniana1SL004307t0003	51	284	118	169	94	78	89	141	128	129	99	133	124	242	79	211	168	135	69	224	162	166	105	88	128	167	174	176	139	168	119	132	90	108	126	118	-0.346735	-0.501662	0.0388395	-0.458095	0.0852687	-0.0696591	-0.411666	2e-49	66.45	Pp1s427_37V6.1	P.patens	AT4G25740
Csorokiniana1SL009596t0005	51	86	42	54	16	22	5	9	9	32	30	43	4	14	5	8	9	8	69	68	58	53	17	24	7	11	12	44	42	54	4	7	6	4	6	7	-1.04246	-3.05396	-2.69808	-3.00825	-0.472537	-2.48403	-0.782708	0	70.66	53294	C.subellipsoidea	AT1G74040	IMS1,IPMS2,MAML-3
Csorokiniana1SL005177t0007	51	196	92	171	178	134	93	139	126	93	105	103	110	282	91	128	85	90	69	155	127	167	199	152	134	165	171	128	148	130	106	155	104	65	63	78	0.563837	-0.155897	0.420152	-0.969085	0.208563	-0.511171	-1.18067	1e-20	27.96	Cre10.g421350.t1.2	C.reinhardtii
Csorokiniana1SL006226t0007	51	125	51	201	211	159	116	208	185	134	153	197	155	321	102	263	202	169	70	98	69	197	235	181	166	247	250	183	215	249	149	176	116	135	151	147	1.36604	-0.555656	1.47845	-0.577897	1.44449	-0.477206	-0.611857
Csorokiniana1SL000050t0001	51	48	37	634	260	93	365	264	697	54	53	35	298	617	546	876	811	628	70	38	50	621	291	105	525	314	944	73	74	44	286	339	621	450	607	551	2.68423	2.70004	3.49355	3.0672	0.277044	0.292853	-0.149306
Csorokiniana1SL004090t0002	51	209	72	62	37	29	19	51	26	66	77	99	47	84	47	99	56	44	69	165	98	61	41	32	27	61	35	91	108	125	45	46	53	51	42	38	-1.30502	-1.16372	-1.44214	-1.30418	-0.0413876	0.0999058	0.0965685	3e-117	88.14	67112	C.subellipsoidea	AT5G47200	ATRAB1A,ATRABD2B,RAB1A
Csorokiniana1SL006355t0007	51	138	49	102	62	73	14	57	50	118	112	153	146	204	103	102	153	55	70	109	67	100	69	83	19	68	67	162	157	194	140	112	117	52	114	48	0.0317912	-0.477188	-0.673426	-1.25724	1.06051	0.551536	0.476701	3e-24	26.14	LOC_Os11g04710.1	O.sativa	AT5G05690	CBB3,CPD,CYP90,CYP90A,CYP90A1,DWF3
Csorokiniana1SL004091t0013	51	77	30	64	67	66	34	52	26	17	15	20	85	150	75	154	160	65	70	61	41	62	74	75	48	61	35	23	21	25	81	82	85	79	120	56	0.294068	1.829	-0.252698	1.87163	-1.30297	0.231962	0.821356
Csorokiniana1SL001053t0008	51	93	35	44	34	58	10	19	11	21	26	36	53	60	23	81	92	49	70	73	47	43	37	66	14	22	14	28	37	46	51	33	26	42	69	43	-0.37909	-0.00800235	-1.91458	0.475118	-0.788612	-0.417524	1.60109	1e-11	31.66	Aquca_004_00169.3	A.coerulea	AT5G47490
Csorokiniana1SL001534t0003	51	172	70	71	34	39	13	21	20	60	42	49	49	104	39	127	77	67	69	136	96	70	37	44	18	25	26	82	59	62	47	57	44	65	57	59	-0.994227	-0.459648	-2.11604	-0.168144	-0.562105	-0.0275265	1.38579	2e-104	75.55	29785	C.subellipsoidea	AT1G07890	APX1,ATAPX01,ATAPX1,CS1,MEE6
Csorokiniana1SL009481t0001	51	535	188	115	78	75	128	171	167	142	93	128	127	294	115	270	181	157	70	423	259	113	87	85	183	203	226	194	131	161	122	161	131	139	135	137	-1.40309	-0.234421	-0.296389	-0.244294	-0.626986	0.541683	-0.574891	0	82.13	Vocar20008053m	V.carteri	AT4G18480	CH-42,CH42,CHL11,CHLI-1,CHLI1
Csorokiniana1SL001050t0001	50	84	30	61	89	75	42	87	65	18	31	28	53	84	43	170	148	90	68	66	41	60	100	85	60	103	87	25	44	35	51	46	48	87	111	79	0.481193	0.493713	0.514455	1.4217	-0.76357	-0.751049	0.14368	2e-14	95.83	66389	C.subellipsoidea
Csorokiniana1SL000091t0001	50	57	45	3053	4884	6173	5128	2854	2744	49	43	46	12532	12259	16050	5198	559	4726	68	45	62	2994	5461	7023	7373	3388	3720	67	61	58	12052	6723	18257	2669	419	4136	6.46999	7.63626	6.37401	5.27837	0.0923799	1.25865	-1.00325	7e-17	42.42	Migut.D01397.1.p	M.guttatus
Csorokiniana1SL001413t0004	50	140	50	277	256	213	312	377	431	45	52	77	74	167	48	124	91	115	68	110	69	272	286	242	449	448	584	61	73	97	71	92	55	64	68	100	1.69554	-0.0894186	2.58236	0.00531787	-0.0955029	-1.88047	-2.67254
Csorokiniana1SL002748t0007	50	50	21	34	26	46	7	13	7	40	20	38	14	22	12	44	57	24	69	40	28	33	29	52	10	15	9	55	28	48	13	12	13	22	43	21	-0.249581	-1.76447	-1.99149	-0.608126	-0.056641	-1.57153	1.32672	3e-22	33.69	48078	C.subellipsoidea	AT4G14300
Csorokiniana1SL006484t0001	50	132	67	58	39	52	17	43	35	103	68	94	61	130	63	109	82	58	69	104	92	57	44	59	24	51	47	141	96	119	58	71	72	56	61	51	-0.730095	-0.823668	-1.11566	-1.08529	0.42482	0.331248	0.45519	6e-29	36.41	Vocar20002355m	V.carteri	AT5G10550	GTE2
Csorokiniana1SL007327t0002	50	138	50	82	80	94	47	48	36	49	51	114	53	104	29	229	189	115	68	109	69	80	89	107	67	57	49	67	72	144	51	57	33	118	142	100	0.170995	-1.00702	-0.510182	0.345839	0.201915	-0.976098	1.05794	4e-31	61.05	28129.m000049	R.communis	AT1G26880
Csorokiniana1SL002249t0001	50	133	50	216	163	152	23	57	45	35	19	37	27	69	16	36	34	42	69	105	69	211	182	173	33	67	61	47	27	46	26	38	18	18	25	36	1.22439	-0.557981	-0.588003	-0.583659	-1.0094	-2.79177	-1.00506
Csorokiniana1SL002038t0002	50	83	37	89	124	115	108	181	190	26	22	18	113	171	69	271	267	161	68	65	50	87	138	130	155	214	258	35	30	23	108	94	78	139	200	140	0.953157	1.66761	1.77176	2.44495	-1.0581	-0.343645	-0.384908	2e-26	31.34	71069	M.pusilla	AT5G60870
Csorokiniana1SL001097t0002	50	104	47	74	79	132	58	100	101	53	52	86	77	175	71	373	413	155	69	82	65	73	88	150	83	118	136	73	73	109	74	96	81	191	310	136	0.526554	-0.0252248	0.647379	1.31998	0.244597	-0.307181	0.917201	4e-72	68.16	15617	C.subellipsoidea	AT1G74050
Csorokiniana1SL004870t0003	50	113	47	68	61	46	43	68	48	52	33	70	40	83	22	84	54	73	69	89	65	66	68	52	61	80	64	71	47	89	38	46	24	43	40	63	-0.258351	-0.929033	-0.115029	-0.493327	-0.109042	-0.779724	-0.487341	2e-24	37.3	Gorai.004G184500.2	G.raimondii	AT1G32700
Csorokiniana1SL003323t0002	50	90	49	84	75	72	61	114	67	37	33	57	143	250	97	201	182	187	68	71	67	82	84	82	88	135	91	50	46	72	138	137	110	103	136	164	0.269396	1.20112	0.608258	1.26589	-0.29827	0.633459	0.359358
Csorokiniana1SL006701t0005	50	96	34	17	10	18	18	31	29	25	20	23	106	207	44	50	74	39	68	75	47	17	11	20	26	37	39	34	28	28	102	114	50	25	55	34	-1.97703	1.54496	-0.899652	0.32764	-1.06431	2.45768	0.162985
Csorokiniana1SL007361t0002	50	175	65	62	60	43	36	76	65	74	57	64	96	117	34	67	34	53	69	138	89	60	67	48	52	90	88	101	80	81	92	64	39	34	25	46	-0.755481	-0.432009	-0.365913	-1.31784	-0.173417	0.150055	-1.12534	5e-12	35.17	66969	C.subellipsoidea
Csorokiniana1SL012000t0008	50	60	27	101	157	161	243	376	363	8	11	6	109	108	54	436	458	237	69	47	36	99	176	183	349	446	491	10	16	7	104	59	61	224	343	207	1.58172	2.77552	3.07648	4.56129	-2.21893	-1.02514	-0.734125	9e-105	57.84	20324	C.subellipsoidea	AT1G17370	UBP1B
Csorokiniana1SL001153t0001	50	80	41	170	204	203	104	117	120	17	17	23	32	54	17	17	4	13	69	63	56	167	228	231	149	139	163	23	24	28	31	30	19	8	3	11	1.73234	0.0732061	1.25773	-1.72998	-1.3134	-2.97254	-4.30111
Csorokiniana1SL001749t0002	50	122	28	91	78	77	8	32	20	45	56	62	18	21	12	15	14	10	69	96	38	89	87	88	12	37	26	62	79	78	17	11	13	8	10	9	0.37659	-2.39248	-1.42996	-3.02011	0.106999	-2.66207	-1.48316	3e-165	79.01	53327	C.subellipsoidea	AT5G55280	ATFTSZ1-1,CPFTSZ,FTSZ1-1
Csorokiniana1SL001630t0013	50	132	49	173	247	177	246	338	337	6	17	14	47	110	41	189	146	118	69	104	67	170	276	201	353	401	456	8	23	18	45	60	47	97	109	103	1.42966	1.62055	2.3333	2.65147	-2.28554	-2.09465	-1.96737	4e-81	42.31	Potri.010G119100.1	P.trichocarpa	AT2G01170	BAT1
Csorokiniana1SL003740t0004	50	102	37	148	172	150	134	149	172	45	35	40	62	128	37	210	219	113	69	81	50	145	192	170	192	177	233	62	49	51	59	70	42	108	164	98	1.34689	0.0839325	1.59304	1.19543	-0.303038	-1.56599	-0.700646	2e-11	51.52	53433	M.pusilla	AT1G18790
Csorokiniana1SL003252t0015	50	61	31	56	57	63	48	83	73	15	19	23	42	57	21	60	60	31	68	48	43	54	64	71	69	99	99	20	26	29	40	31	23	31	45	27	0.2561	0.331103	0.749755	0.450559	-1.07732	-1.00232	-1.37652	2e-60	39.2	Pp1s41_205V6.1	P.patens
Csorokiniana1SL001320t0017	49	160	54	142	169	111	207	272	298	27	33	31	66	121	45	242	141	143	67	126	74	139	189	126	298	323	404	36	47	39	63	66	51	124	106	125	0.771111	0.567264	1.94369	1.53662	-1.12444	-1.32829	-1.53151	6e-53	55.81	66504	C.subellipsoidea	AT3G05000
Csorokiniana1SL007014t0001	49	367	106	164	125	115	155	247	186	168	144	183	137	309	112	524	436	211	67	290	146	161	140	130	223	293	251	230	203	232	131	169	127	269	327	185	-0.222872	-0.637196	0.608997	0.231482	0.402251	-0.0120723	0.0247362	3e-29	77.14	Vocar20011030m	V.carteri	AT2G16360
Csorokiniana1SL005933t0021	49	152	60	191	222	189	302	367	406	63	61	88	110	239	107	101	59	52	67	120	82	187	248	215	434	436	550	86	85	111	105	131	121	52	44	46	1.27107	0.342003	2.39722	-0.995763	0.0654725	-0.863593	-3.32751
Csorokiniana1SL002685t0004	49	155	56	82	56	39	14	21	16	79	64	90	62	116	37	34	35	32	67	122	76	80	62	44	20	25	22	108	90	114	60	63	42	17	26	28	-0.512976	-0.918102	-1.9936	-2.12866	0.230685	-0.17444	0.0956243	2e-27	30.05	Vocar20013919m	V.carteri	AT3G58800
Csorokiniana1SL001949t0003	49	131	62	83	79	90	88	150	151	41	39	56	87	180	95	212	317	122	67	104	85	81	88	102	127	178	204	56	54	71	83	98	108	109	237	106	0.0850126	0.680159	0.993328	1.32261	-0.499147	0.0959994	-0.16986
Csorokiniana1SL006872t0013	49	77	24	73	64	79	58	70	80	40	32	38	104	128	57	189	212	112	67	60	33	71	71	90	83	83	108	55	44	48	100	70	64	97	159	98	0.528626	0.667891	0.766302	1.26187	-0.125608	0.0136567	0.369964	0	76.92	48200	C.subellipsoidea	AT5G57580
Csorokiniana1SL006159t0018	49	177	59	73	49	44	37	85	49	52	53	69	142	205	97	201	171	116	67	140	81	71	54	50	52	101	66	71	74	87	136	112	110	103	128	101	-0.720257	0.627812	-0.38988	0.518661	-0.311668	1.0364	0.596873	2e-166	60.69	441968	S.moellendorffii	AT3G48150	APC8,CDC23
Csorokiniana1SL009615t0010	49	69	18	47	58	46	10	37	20	18	14	32	58	66	46	95	124	59	67	54	24	46	64	52	14	43	27	24	19	40	55	36	52	49	93	52	0.151523	0.777734	-0.779023	1.20766	-0.80076	-0.174549	1.18592	7e-45	40.15	Ciclev10001011m	C.clementina	AT3G19770	ATVPS9A,VPS9,VPS9A
Csorokiniana1SL000257t0001	49	87	29	45	66	81	50	63	45	28	26	40	35	83	33	136	154	53	67	69	40	44	74	92	72	75	60	38	36	50	33	45	37	70	115	46	0.257756	-0.10818	0.239755	0.897017	-0.495152	-0.861089	0.16211	1e-44	83.62	Medtr5g096540.1	M.truncatula	AT3G49910
Csorokiniana1SL000132t0001	49	157	104	905	470	400	945	1022	1229	136	101	117	383	434	601	222	275	193	67	124	143	887	526	455	1359	1213	1666	187	142	147	368	238	683	114	206	169	2.48077	1.4374	3.66313	0.0386019	0.508096	-0.535273	-3.11643	2e-15	47.37	Medtr8g040260.1	M.truncatula
Csorokiniana1SL002833t0001	49	51	25	82	120	151	7	15	11	9	6	11	14	15	7	13	23	16	67	40	34	80	134	171	10	17	14	12	8	13	13	8	8	7	17	14	1.44689	-0.141465	-1.76773	0.198795	-2.11163	-3.69998	-0.145099	2e-16	38.26	Cre04.g214100.t1.2	C.reinhardtii	AT1G50170	ATSIRB,SIRB
Csorokiniana1SL007508t0002	49	104	37	191	192	156	149	177	158	22	22	15	136	251	67	573	437	355	67	82	50	187	215	178	214	210	214	30	31	19	131	138	76	294	328	311	1.54153	2.1009	1.67987	3.53871	-1.31139	-0.752014	0.547443	4e-16	43.52	MDP0000819497	M.domestica	AT5G53040
Csorokiniana1SL002273t0003	49	137	66	60	35	47	19	39	28	43	50	69	75	187	66	238	188	146	67	108	91	59	39	53	27	46	38	59	70	87	72	102	75	122	141	127	-0.825676	0.204901	-1.26509	0.85716	-0.305821	0.724755	1.81643	2e-60	60.25	30131	C.subellipsoidea	AT1G67930
Csorokiniana1SL009018t0003	49	108	40	34	19	22	3	5	3	59	51	60	27	33	26	41	30	43	67	85	55	33	21	25	4	6	4	81	71	75	25	18	29	21	22	37	-1.37599	-1.64805	-3.85151	-1.50135	0.138665	-0.133391	2.48882	7e-50	45.23	g9621.t1	C.reinhardtii	AT3G14890
Csorokiniana1SL007323t0005	49	74	21	32	51	60	49	56	59	29	25	50	78	114	46	138	122	54	67	58	28	31	57	68	70	66	80	40	35	63	75	62	52	71	91	47	0.0213619	0.450292	0.491646	0.599097	-0.148518	0.280412	-0.0410663	4e-168	76.83	29829	C.subellipsoidea	AT1G04410
Csorokiniana1SL004126t0008	49	105	41	82	68	94	61	86	73	44	39	50	47	98	31	152	114	105	67	83	56	80	75	106	87	102	99	60	55	63	45	53	35	78	85	92	0.346039	-0.421017	0.481232	0.511726	-0.207701	-0.974757	-0.177207	0	77.2	Cre06.g272900.t1.2	C.reinhardtii
Csorokiniana1SL003235t0005	49	112	43	72	35	44	25	27	23	69	72	108	78	160	77	168	158	89	67	88	58	70	39	50	36	32	31	94	102	137	75	88	87	86	118	78	-0.43553	-0.411645	-1.10907	-0.236938	0.63514	0.659026	1.50727	0	65.28	66679	C.subellipsoidea	AT2G38770	EMB2765
Csorokiniana1SL006809t0001	49	81	38	69	66	93	40	64	72	37	31	41	99	121	49	159	200	75	67	64	52	67	73	105	58	76	98	51	43	51	95	66	55	81	150	65	0.419776	0.574272	0.331535	1.02947	-0.340353	-0.185856	0.357585	1e-84	41.56	48200	C.subellipsoidea	AT5G57580
Csorokiniana1SL007977t0001	48	124	48	48	39	28	12	28	21	35	29	46	54	70	39	89	69	42	65	98	66	47	43	31	17	33	28	47	41	58	52	38	44	45	51	37	-0.917472	-0.12382	-1.56159	-0.127069	-0.653056	0.140596	0.781463	0	64.91	Cre16.g695100.t1.3	C.reinhardtii	AT3G51840	ACX4,ATG6,ATSCX
Csorokiniana1SL002939t0009	48	139	57	86	77	56	112	138	123	78	102	131	104	250	130	332	297	184	66	110	78	84	86	64	160	163	166	106	143	166	100	137	147	170	222	161	-0.122249	-0.112651	0.945369	0.414853	0.708066	0.717664	0.177549	0	70.38	65555	C.subellipsoidea	AT5G04590	SIR
Csorokiniana1SL002772t0001	48	240	97	148	103	78	84	127	118	59	51	121	94	227	94	210	169	105	65	189	133	145	115	88	121	150	159	81	71	153	90	124	107	108	126	91	-0.157416	0.0724599	0.148956	0.0913628	-0.34581	-0.115934	-0.403403	4e-65	94.38	GSVIVT01016341001	V.vinifera	AT5G02960
Csorokiniana1SL007522t0008	48	143	63	75	77	44	18	51	25	40	39	55	61	116	41	104	77	63	66	113	86	73	86	50	26	61	33	54	55	69	58	64	47	53	58	55	-0.346528	-0.0812618	-1.1451	-0.104019	-0.570287	-0.30502	0.470793	1e-122	64.14	26259	C.subellipsoidea	AT1G56450	PBG1
Csorokiniana1SL005934t0002	48	88	45	155	103	84	101	175	105	19	21	23	187	316	128	146	85	63	65	70	61	152	115	96	145	207	142	26	29	29	179	173	145	75	63	55	0.885662	2.56397	1.33333	1.19967	-1.2209	0.457407	-1.35457
Csorokiniana1SL002420t0007	48	149	53	95	103	101	95	125	135	71	61	84	158	337	123	321	203	203	65	118	72	93	115	114	136	148	183	97	85	106	151	185	139	165	152	178	0.335581	0.7249	0.872219	0.781434	0.172864	0.562183	0.0820794
Csorokiniana1SL001940t0009	48	183	59	111	70	58	30	78	76	78	82	90	54	120	43	108	69	62	66	145	81	108	78	66	43	93	102	107	116	113	52	66	48	55	52	54	-0.204464	-1.01887	-0.290014	-1.06377	0.20697	-0.607432	-0.566781	0	78.55	22357	C.subellipsoidea	AT5G14640	ATSK13,SK13
Csorokiniana1SL003193t0001	48	118	53	53	33	29	8	25	20	34	35	43	53	83	41	50	23	27	65	93	73	51	36	33	12	29	27	47	49	54	50	45	46	26	17	24	-0.937923	-0.0793954	-1.77356	-1.17085	-0.627507	0.231021	-0.0247936	2e-135	81.25	Cre06.g264200.t1.2	C.reinhardtii	AT5G40650	SDH2-2
Csorokiniana1SL009634t0001	48	130	62	81	79	76	16	78	50	137	107	161	275	278	114	26	41	19	65	103	85	79	88	86	23	92	67	188	150	203	264	152	129	13	30	17	-0.00409443	0.010485	-0.476286	-3.16563	1.09544	1.11002	-1.59391
Csorokiniana1SL007978t0001	48	126	48	48	39	28	12	28	21	35	30	46	55	70	39	89	70	42	65	100	66	47	43	31	17	33	28	47	42	58	52	38	44	46	52	37	-0.927382	-0.131811	-1.5715	-0.125424	-0.649787	0.145784	0.796288	0	64.91	Cre16.g695100.t1.3	C.reinhardtii	AT3G51840	ACX4,ATG6,ATSCX
Csorokiniana1SL007273t0002	48	41	16	31	27	33	10	10	10	19	21	39	39	45	23	87	104	58	66	32	22	30	30	37	14	12	14	26	30	49	38	25	26	45	78	50	-0.298278	-0.259135	-1.59175	0.719111	-0.191641	-0.152499	2.11922	3e-55	58.42	65482	C.subellipsoidea	AT1G20960	emb1507
Csorokiniana1SL003978t0005	48	167	81	72	59	39	35	63	46	72	72	71	119	206	128	180	136	130	65	132	111	70	66	44	50	75	62	98	102	89	114	113	146	92	102	114	-0.771386	0.368566	-0.716412	0.0911157	-0.0924037	1.04755	0.715124	6e-125	58.93	3892	C.subellipsoidea	AT4G38240	CGL,CGL1,GNTI
Csorokiniana1SL002615t0004	48	151	60	72	69	92	45	64	62	31	41	69	66	111	31	215	172	103	65	119	82	71	77	104	64	76	83	43	57	87	63	61	35	110	129	90	-0.0814253	-0.235858	-0.254887	0.819048	-0.515867	-0.6703	0.558068	3e-53	80.56	27982	C.subellipsoidea	AT5G04800
Csorokiniana1SL003764t0010	48	197	82	89	58	48	101	111	92	111	111	120	187	397	171	267	180	143	66	155	113	87	65	55	145	131	124	152	156	151	180	218	194	137	135	125	-0.695876	0.364456	0.258716	-0.210252	0.459621	1.51995	-0.0093474	2e-85	63.46	11270	C.subellipsoidea	AT2G42650
Csorokiniana1SL000947t0007	48	186	92	125	115	69	37	107	73	72	37	57	95	169	74	121	84	88	66	147	127	123	129	79	52	126	98	99	52	72	91	92	84	62	63	77	-0.0409408	0.264163	-0.291111	-0.147686	-0.604251	-0.299148	-0.460827	7e-73	37.66	419616	S.moellendorffii	AT1G15740
Csorokiniana1SL008201t0002	48	27	9	12	34	31	13	17	14	10	12	16	16	28	11	36	61	15	65	21	12	12	38	35	18	20	19	14	17	20	15	15	13	18	45	13	-0.218435	-0.234789	-0.798004	0.596381	-0.949569	-0.965922	0.444816	1e-69	45.73	54226	C.subellipsoidea	AT1G08540	ABC1,ATSIG1,ATSIG2,SIG1,SIG2,SIGA,SIGB
Csorokiniana1SL002750t0010	48	71	42	23	11	31	9	17	15	51	43	81	38	64	26	60	80	40	66	56	58	23	12	35	13	20	20	70	60	103	37	35	30	31	60	35	-1.37043	-1.1994	-1.7852	-0.890398	0.369969	0.540997	1.26477	0	84.37	22213	C.subellipsoidea	AT2G30950	FTSH2,VAR2
Csorokiniana1SL007979t0001	48	125	48	48	39	28	12	28	21	35	29	46	54	70	39	89	69	42	65	98	66	47	43	31	17	33	28	47	41	58	52	38	44	45	52	37	-0.919954	-0.12086	-1.56407	-0.123039	-0.655538	0.143556	0.785493	0	64.91	Cre16.g695100.t1.3	C.reinhardtii	AT3G51840	ACX4,ATG6,ATSCX
Csorokiniana1SL007980t0001	48	125	48	49	39	28	12	28	21	35	29	47	54	71	39	90	69	43	66	98	66	48	43	31	17	33	28	47	41	59	52	39	44	46	51	37	-0.918463	-0.130385	-1.55587	-0.12653	-0.647394	0.140684	0.781943	0	64.91	Cre16.g695100.t1.3	C.reinhardtii	AT3G51840	ACX4,ATG6,ATSCX
Csorokiniana1SL006899t0013	48	264	115	154	100	82	110	144	96	171	97	141	151	346	150	285	159	166	66	209	158	151	112	93	158	171	130	235	137	178	145	189	170	146	119	145	-0.285786	-0.12192	0.0853739	-0.421318	0.343567	0.507433	-0.163125	2e-113	61.24	31894	C.subellipsoidea	AT5G19350
Csorokiniana1SL004345t0003	48	144	48	91	46	69	24	48	28	58	40	55	54	136	48	108	87	74	66	114	65	89	51	78	34	57	38	80	56	70	51	75	54	55	65	64	-0.172132	-0.19141	-0.929228	-0.155506	-0.253627	-0.272905	0.520094	0	68.72	Cre16.g666200.t1.2	C.reinhardtii	AT2G25760
Csorokiniana1SL008807t0002	48	126	68	101	79	83	2	6	9	50	53	44	12	12	7	2	2	7	65	99	94	99	88	94	3	7	12	69	75	55	12	6	8	1	1	6	0.127237	-2.94275	-3.53901	-4.51941	-0.37885	-3.44883	-1.35925	1e-134	70.99	93665	M.pusilla	AT1G07370	ATPCNA1,PCNA1
Csorokiniana1SL007974t0001	48	125	48	48	39	28	12	28	21	35	29	46	54	70	39	89	69	42	65	98	66	47	43	31	17	33	28	47	41	58	52	38	44	45	51	37	-0.919954	-0.12382	-1.56407	-0.127069	-0.655538	0.140596	0.781463	0	64.91	Cre16.g695100.t1.3	C.reinhardtii	AT3G51840	ACX4,ATG6,ATSCX
Csorokiniana1SL007982t0001	48	125	48	48	39	28	13	28	21	35	29	47	54	71	39	89	70	43	66	99	66	47	43	31	18	33	28	47	41	59	52	39	44	45	52	38	-0.926721	-0.130385	-1.54667	-0.118105	-0.649841	0.146496	0.778724	0	64.91	Cre16.g695100.t1.3	C.reinhardtii	AT3G51840	ACX4,ATG6,ATSCX
Csorokiniana1SL002593t0005	48	175	68	17	6	11	10	19	10	20	17	35	65	102	61	127	83	73	66	138	94	16	7	13	14	22	13	27	23	44	63	56	69	65	62	63	-3.07056	0.987089	-2.59537	1.01196	-1.65684	2.40081	1.95049	7e-46	42.08	46287	C.subellipsoidea	AT4G20760
Csorokiniana1SL002119t0001	48	78	40	64	54	45	40	48	37	27	23	41	191	309	81	612	331	321	65	61	54	62	60	51	57	57	50	36	32	52	184	169	92	314	248	281	-0.0618863	1.89094	-0.141927	2.8124	-0.592129	1.3607	2.3622	4e-13	34.86	62459	C.subellipsoidea	AT2G33270	ACHT3
Csorokiniana1SL019777t0006	48	149	60	166	81	69	64	85	67	122	88	119	130	301	116	172	103	100	65	117	83	163	91	79	92	101	91	167	124	150	125	165	131	88	77	87	0.323488	-0.0669585	0.0975468	-0.80559	0.735326	0.34488	-0.16781	3e-87	39.01	g17455.t1	C.reinhardtii
Csorokiniana1SL005267t0001	48	75	33	57	44	57	12	30	16	19	35	28	44	74	39	111	108	62	65	59	45	56	49	65	17	36	22	26	49	35	42	41	44	57	81	54	-0.0048557	0.19275	-1.18876	0.791207	-0.61583	-0.418225	1.36413	8e-144	54.98	67182	C.subellipsoidea	AT4G38600	KAK,UPL3
Csorokiniana1SL000595t0005	48	89	42	79	57	52	23	48	39	37	24	39	88	122	70	103	85	75	65	70	58	77	64	59	32	57	53	51	34	49	84	67	80	53	63	66	0.0434314	0.78215	-0.443668	0.440822	-0.52961	0.209109	0.35488
Csorokiniana1SL008164t0003	48	171	76	134	92	56	39	57	38	106	84	82	85	159	43	67	36	55	65	135	104	131	102	64	56	68	51	145	119	104	82	87	49	34	27	48	-0.0311411	-0.757067	-0.799834	-1.75657	0.274933	-0.450993	-0.681805	2e-89	50	16804	C.subellipsoidea	AT4G36530
Csorokiniana1SL007981t0001	48	125	48	48	39	28	12	28	21	35	29	46	54	70	39	89	69	42	65	98	66	47	43	31	17	33	28	47	41	58	52	38	44	46	51	37	-0.919954	-0.12086	-1.56407	-0.124303	-0.655538	0.143556	0.784229	0	64.91	Cre16.g695100.t1.3	C.reinhardtii	AT3G51840	ACX4,ATG6,ATSCX
Csorokiniana1SL007976t0001	48	125	48	48	39	28	12	28	21	35	29	47	54	70	39	89	69	42	65	98	66	47	43	31	17	33	28	47	41	59	52	38	44	46	51	37	-0.919954	-0.136284	-1.56407	-0.136758	-0.643073	0.140596	0.784239	0	64.91	Cre16.g695100.t1.3	C.reinhardtii	AT3G51840	ACX4,ATG6,ATSCX
Csorokiniana1SL018441t0003	47	203	77	94	53	49	50	80	50	213	200	209	71	182	76	112	41	57	64	160	106	92	59	56	71	95	68	292	282	264	68	100	86	58	30	50	-0.680098	-1.72063	-0.497692	-2.60651	1.34483	0.304299	-0.763992	0	74.26	14906	C.subellipsoidea	AT4G30950	FAD6,FADC,SFD4
Csorokiniana1SL003233t0010	47	93	39	52	22	25	22	30	31	14	23	25	65	112	49	97	69	67	64	74	53	51	25	28	32	35	42	19	32	32	62	61	55	50	51	58	-0.871751	1.09823	-0.808814	0.93568	-1.19234	0.777632	0.552149	0	68.48	54900	C.subellipsoidea	AT5G62530	ALDH12A1,ATP5CDH,P5CDH
Csorokiniana1SL009395t0005	47	91	41	148	142	114	100	142	153	46	53	53	65	176	47	307	204	210	65	72	56	145	159	129	144	169	207	62	75	67	63	96	53	157	153	183	1.16492	0.0510572	1.42796	1.2728	0.0826172	-1.03125	-0.0725433	5e-173	66.84	88245	O.lucimarinus	AT3G57050	CBL
Csorokiniana1SL003213t0013	47	128	64	73	89	69	15	27	27	7	5	4	72	101	41	56	58	37	64	101	87	72	100	79	22	32	36	9	7	5	69	55	46	28	43	32	-0.0162546	3.0165	-1.49529	2.30531	-3.58506	-0.552309	0.215545	6e-13	37.01	26970	O.lucimarinus
Csorokiniana1SL008608t0004	47	83	32	38	39	40	12	20	18	24	12	15	41	75	25	44	33	46	64	66	44	37	44	46	17	24	24	32	16	19	39	41	28	23	25	40	-0.457307	0.674893	-1.43902	0.369761	-1.36337	-0.231167	0.445414
Csorokiniana1SL003439t0001	47	97	38	31	24	33	13	16	14	39	50	46	46	74	44	82	56	46	64	77	52	30	27	37	19	19	19	53	71	58	44	41	50	42	42	40	-1.03585	-0.434726	-1.76184	-0.546932	-0.0811853	0.519934	1.13372	8e-25	73.24	g18257.t1	C.reinhardtii	AT3G13200	EMB2769
Csorokiniana1SL002409t0004	47	108	41	85	54	51	12	38	22	39	45	34	53	107	44	75	52	44	64	85	56	83	60	57	17	45	30	53	63	42	50	59	49	38	39	39	-0.0317189	-0.000459279	-1.17839	-0.4555	-0.373993	-0.342733	0.348898	7e-12	28.49	Vocar20013641m	V.carteri	AT1G02300
Csorokiniana1SL009367t0007	47	93	38	76	89	70	123	137	137	40	37	43	124	210	103	290	205	151	64	73	52	74	100	80	177	163	186	55	52	54	119	115	117	149	153	132	0.419686	1.12439	1.4723	1.43185	-0.23467	0.470033	-0.275116	6e-55	74.55	15840	C.subellipsoidea	AT2G25900	ATCTH,ATTZF1
Csorokiniana1SL005537t0009	47	80	30	66	104	134	65	61	65	24	36	36	60	64	36	316	844	110	64	63	41	65	116	152	93	72	87	32	50	45	58	35	40	162	633	96	0.989238	0.0625884	0.594892	2.80718	-0.398114	-1.32476	1.81418	9e-146	70.16	52811	C.subellipsoidea	AT2G40690	GLY1,SFD1
Csorokiniana1SL000692t0009	47	125	43	73	63	52	53	80	65	29	31	30	70	147	66	103	84	59	64	98	59	72	70	59	76	94	87	39	43	37	67	81	75	53	63	51	-0.138435	0.8974	0.220432	0.477957	-0.890365	0.14547	-0.632841	4e-58	60.24	66913	C.subellipsoidea	AT3G55090
Csorokiniana1SL004646t0010	47	88	36	50	37	44	21	32	19	45	37	47	46	118	52	134	129	77	65	69	50	49	41	50	29	37	25	61	52	59	44	64	59	69	97	67	-0.383749	-0.0356954	-0.99508	0.434125	-0.0913318	0.256722	1.33787	6e-94	32.14	Potri.008G123300.3	P.trichocarpa	AT3G18290	BTS,EMB2454
Csorokiniana1SL010234t0003	47	167	43	103	111	78	342	399	470	30	30	47	233	342	154	912	541	530	64	132	59	101	124	89	491	473	637	40	42	59	224	187	175	468	405	464	0.299261	2.05576	2.65251	3.2463	-0.853451	0.90305	-0.259656	4e-51	42.34	Vocar20008422m	V.carteri	AT1G54510	ATNEK1,NEK1
Csorokiniana1SL001047t0016	47	53	31	57	65	76	17	20	20	16	8	21	42	83	22	140	154	63	65	41	43	56	73	86	24	24	26	21	11	27	40	45	24	72	115	55	0.528129	0.896849	-0.995139	2.03576	-1.33092	-0.962203	1.69998	1e-48	30.67	ppa004599m	P.persica	AT2G16405
Csorokiniana1SL021565t0001	47	27	13	47	61	56	17	35	35	17	11	13	32	45	14	52	52	20	65	21	17	46	68	63	24	42	47	23	15	16	30	25	16	27	39	18	0.778423	0.412409	0.128308	0.64283	-0.953069	-1.31908	-0.438548
Csorokiniana1SL007533t0003	47	127	52	146	71	80	15	19	20	60	46	72	36	79	46	53	35	35	65	100	71	143	79	91	21	23	27	82	65	90	34	43	52	27	26	30	0.408576	-0.879343	-1.74171	-1.51783	0.011455	-1.27646	0.235332	0	70.54	Vocar20006731m	V.carteri	AT5G63960	EMB2780
Csorokiniana1SL005545t0003	47	123	57	75	42	54	37	48	57	53	38	55	50	94	56	98	77	77	64	97	78	74	46	61	53	56	77	73	53	70	48	52	64	50	57	67	-0.396992	-0.257261	-0.354193	-0.157438	-0.291001	-0.15127	-0.0942462
Csorokiniana1SL003901t0009	47	90	34	55	49	48	15	26	16	21	16	20	74	95	35	101	83	55	64	71	47	53	55	55	22	31	21	29	23	25	71	52	39	52	62	48	-0.158907	1.08073	-1.3078	1.0783	-1.24528	-0.00563803	1.14083	8e-135	63.83	23809	C.subellipsoidea	AT3G05350
Csorokiniana1SL011165t0001	47	81	20	38	19	17	14	25	19	87	66	115	36	68	52	34	17	12	64	64	28	37	21	19	20	30	25	119	92	145	35	37	59	17	13	11	-1.00663	-1.44158	-1.05352	-3.12874	1.19553	0.760583	-0.879694	0	81.84	Cre01.g019250.t1.2	C.reinhardtii	AT5G28840	GME
Csorokiniana1SL000527t0013	47	87	38	63	59	51	228	141	238	4	3	5	40	22	25	30	21	26	64	68	52	62	66	58	327	167	323	5	4	6	38	12	28	15	15	22	0.00955804	2.33764	2.14549	1.77678	-3.58161	-1.25353	-3.95032	2e-22	28.47	68092	C.subellipsoidea
Csorokiniana1SL004758t0022	47	88	39	197	171	190	167	271	265	19	11	24	145	166	64	252	196	173	64	69	53	193	191	216	239	321	359	26	15	30	139	91	72	129	147	151	1.68833	2.0834	2.30575	2.58347	-1.38449	-0.98942	-1.10677	5e-115	44.73	Vocar20009965m	V.carteri	AT4G16440
Csorokiniana1SL005745t0006	47	91	49	90	66	73	40	61	51	52	41	80	30	70	27	51	31	32	65	72	67	88	74	83	58	72	69	71	57	101	28	38	31	26	23	28	0.259216	-1.23264	-0.0390931	-1.57256	0.16358	-1.32827	-1.36989	2e-31	31.83	68093	C.subellipsoidea	AT5G19660	ATS1P,ATSBT6.1,S1P
Csorokiniana1SL004292t0011	47	205	80	71	69	39	73	103	93	91	82	85	80	177	96	173	145	126	65	162	109	69	77	44	105	122	126	124	116	107	77	97	109	89	108	110	-0.82431	-0.293667	0.0741271	-0.175228	0.0473333	0.577977	-0.202022	6e-67	65.36	25771	C.subellipsoidea	AT3G54300	ATVAMP727,VAMP727
Csorokiniana1SL015549t0003	47	103	73	3311	4763	6591	5771	3106	5199	114	66	81	8593	11909	11863	4075	509	3107	64	81	100	3246	5325	7498	8298	3688	7048	156	92	103	8262	6532	13494	2092	381	2718	6.03519	6.33099	6.27943	3.8849	0.520058	0.815855	-1.87447	2e-12	54.55	PGSC0003DMP400058171	S.tuberosum	ATCG00065
Csorokiniana1SL007970t0004	47	88	44	97	57	78	13	48	35	39	19	25	106	184	58	38	36	26	64	70	61	95	64	88	19	57	47	53	27	31	101	101	65	20	27	22	0.348751	1.27525	-0.655934	-0.685088	-0.810288	0.116208	-0.839443
Csorokiniana1SL002139t0011	47	144	43	90	81	69	61	98	81	52	59	62	120	209	93	210	212	143	65	114	59	88	90	78	87	116	110	71	83	78	115	114	106	108	159	125	0.108946	0.527587	0.398383	0.75197	-0.0315814	0.387059	0.322006	6e-95	50.26	Cre09.g390300.t1.3	C.reinhardtii	AT3G46920
Csorokiniana1SL001213t0007	47	150	59	104	75	76	30	56	44	72	58	72	64	100	34	132	116	82	65	118	81	101	83	86	42	66	59	99	82	91	61	55	38	68	87	71	0.0395618	-0.821823	-0.65289	-0.267288	0.04205	-0.819335	0.427652	2e-156	72.29	Cre02.g083800.t2.1	C.reinhardtii	AT1G78570	ATRHM1,RHM1,ROL1
Csorokiniana1SL000741t0003	46	294	141	86	49	42	29	74	45	151	97	129	130	236	101	186	125	80	63	232	194	84	55	48	42	88	60	206	136	163	125	129	115	95	94	70	-1.38606	-0.45504	-1.36342	-0.966801	0.048559	0.97958	0.445181	3e-18	30.08	Vocar20001711m	V.carteri
Csorokiniana1SL002793t0002	46	102	49	57	32	36	7	19	10	41	39	62	24	61	20	113	62	56	63	81	67	55	36	41	10	23	14	56	54	78	23	33	22	58	46	49	-0.672122	-1.25872	-2.18905	-0.305311	-0.16083	-0.747426	1.72291	0	88.13	64218	C.subellipsoidea	AT4G38510
Csorokiniana1SL002795t0002	46	103	49	57	32	36	7	19	10	40	39	62	24	61	20	112	61	56	63	81	67	55	36	40	10	23	14	54	54	78	23	33	22	58	46	49	-0.683743	-1.25322	-2.19446	-0.300741	-0.176778	-0.746255	1.71694	0	88.13	64218	C.subellipsoidea	AT4G38510
Csorokiniana1SL000926t0004	46	117	48	58	42	39	19	50	23	49	40	44	38	83	34	118	71	60	63	92	65	56	47	44	27	59	31	67	56	56	37	45	38	60	53	52	-0.582497	-0.575471	-0.911683	-0.11268	-0.302607	-0.295581	0.496395	0	88.27	67523	C.subellipsoidea	AT5G20000
Csorokiniana1SL000099t0001	46	72	74	744	1270	856	1953	473	134	87	64	64	275	3142	420	1095	55	104	62	57	101	729	1419	973	2810	561	181	119	90	81	264	1721	478	561	41	91	3.82539	3.08973	4.01208	1.26079	0.394102	-0.341562	-2.3572
Csorokiniana1SL007035t0007	46	54	30	44	35	41	7	16	7	15	29	31	49	85	40	115	152	78	63	42	41	43	39	47	10	18	9	21	41	39	47	46	46	59	114	68	-0.192025	0.459074	-1.94455	1.25487	-0.536221	0.114879	2.66321	0	61.83	28729	C.subellipsoidea	AT4G05420	DDB1A
Csorokiniana1SL006437t0002	46	100	40	78	102	105	53	112	117	57	42	57	132	251	75	230	211	154	63	79	55	76	114	119	76	132	159	78	59	72	127	137	85	118	158	134	0.657109	0.738258	0.901149	0.969054	0.0923053	0.173454	0.16021	3e-12	56.25	66132	C.subellipsoidea	AT2G27285
Csorokiniana1SL000655t0008	46	108	45	93	68	62	22	51	35	53	53	76	52	88	35	95	99	59	63	85	61	91	75	71	31	60	47	72	74	96	50	48	39	49	74	52	0.176947	-0.816256	-0.598384	-0.471884	0.206672	-0.786531	0.333173	6e-131	52.56	Vocar20001210m	V.carteri	AT4G01320	ATSTE24,STE24
Csorokiniana1SL006122t0001	46	86	30	52	48	64	25	39	37	6	3	4	82	144	49	119	136	79	63	68	41	51	54	73	35	46	49	8	4	5	78	79	56	61	102	69	0.0465528	3.60209	-0.387603	3.7237	-3.28968	0.265853	0.821619
Csorokiniana1SL008176t0005	46	45	28	43	56	67	18	23	28	19	12	15	56	63	32	162	299	96	63	36	38	42	63	76	26	27	38	25	17	19	54	35	36	83	224	84	0.40937	1.0259	-0.576691	2.67141	-1.14909	-0.532566	2.09901
Csorokiniana1SL000069t0001	46	74	57	3112	4637	3952	3920	2969	1472	74	43	48	536	3612	954	1233	362	294	63	58	78	3052	5186	4497	5637	3524	1995	101	60	60	515	1980	1085	633	271	257	6.00167	4.01412	5.81077	2.38926	0.157045	-1.8305	-3.26446
Csorokiniana1SL003544t0009	46	102	40	60	31	28	8	34	10	11	13	8	87	127	79	75	67	64	63	81	55	58	34	32	11	40	14	15	18	9	83	70	89	38	50	56	-0.672824	2.49575	-1.62819	1.7508	-2.20671	0.961865	1.17227	1e-95	49.84	Vocar20010847m	V.carteri	AT1G67280
Csorokiniana1SL002580t0026	46	72	28	41	67	74	32	67	50	31	22	28	102	129	50	115	163	61	63	57	39	40	74	84	45	80	68	43	31	35	98	70	56	59	122	53	0.321161	1.05004	0.279877	1.11145	-0.549793	0.179084	0.281777	5e-104	51.82	15015	C.subellipsoidea	AT3G61680
Csorokiniana1SL001102t0013	46	66	31	59	57	64	29	58	49	19	22	33	60	96	45	77	87	50	63	52	42	58	64	73	41	68	66	26	31	42	58	52	51	39	65	43	0.311585	0.700668	0.165229	0.580033	-0.663901	-0.274818	-0.249096	0	81.21	52790	C.subellipsoidea	AT2G26140	ftsh4
Csorokiniana1SL004978t0002	46	107	45	92	119	95	87	131	144	59	35	46	43	58	19	23	10	33	63	85	61	90	133	108	125	155	195	80	49	58	41	32	21	12	7	28	0.662406	-0.995752	1.18288	-1.97606	-0.154052	-1.81221	-3.31299
Csorokiniana1SL006920t0001	46	179	66	103	69	58	60	100	82	72	74	93	146	277	118	234	164	133	63	141	90	101	77	65	86	119	110	99	104	118	140	152	134	120	123	116	-0.276266	0.412819	0.0997251	0.163648	0.12449	0.813575	0.188413	3e-84	45.92	47760	C.subellipsoidea	AT1G16010	MGT2,MRS2-1
Csorokiniana1SL001967t0001	46	66	24	57	42	35	8	24	35	68	78	104	30	65	23	41	37	19	63	52	32	56	46	39	12	28	47	93	109	132	29	35	26	21	27	16	-0.0507259	-1.893	-0.756982	-2.36873	1.18596	-0.656309	-0.425782	4e-45	75.86	Vocar20002821m	V.carteri	AT1G79040	PSBR
Csorokiniana1SL005211t0023	46	99	47	237	185	244	173	214	253	30	23	52	81	148	56	290	258	157	63	78	64	232	206	278	248	254	343	41	32	65	77	81	63	149	193	137	1.80198	0.681328	2.04034	1.79579	-0.573191	-1.69384	-0.81774	1e-19	40.67	55214	C.subellipsoidea	AT1G17230
Csorokiniana1SL007592t0004	46	81	31	49	42	38	14	36	28	37	30	31	63	91	58	72	79	51	63	64	42	48	47	43	19	43	37	51	42	39	61	50	66	37	59	45	-0.29652	0.427754	-0.766964	0.0978221	-0.369293	0.354982	0.495494	2e-135	63.52	52164	C.subellipsoidea	AT1G61620
Csorokiniana1SL002792t0002	46	102	49	57	32	36	7	19	10	40	39	62	24	61	20	112	61	56	63	81	67	55	36	40	10	23	14	54	55	78	23	33	22	58	46	49	-0.678338	-1.25866	-2.18905	-0.306178	-0.165936	-0.746255	1.71694	0	88.13	64218	C.subellipsoidea	AT4G38510
Csorokiniana1SL002382t0016	46	113	39	137	128	76	95	139	117	45	38	51	66	122	65	193	164	108	63	89	54	134	143	86	136	164	158	61	53	65	63	67	74	99	123	94	0.820337	0.192901	1.15488	0.821491	-0.205202	-0.832638	-0.538589	7e-174	58.04	Cre01.g032600.t1.3	C.reinhardtii	AT5G13500
Csorokiniana1SL001952t0006	46	69	40	56	36	39	3	12	7	21	19	21	37	36	23	48	52	37	63	54	54	54	40	44	4	14	9	29	26	27	35	20	26	25	39	32	-0.304304	-0.00860381	-2.64488	0.230756	-1.07524	-0.77954	1.80039	2e-155	40.03	27748	C.subellipsoidea
Csorokiniana1SL012046t0001	46	379	146	183	108	89	196	292	298	157	139	159	152	400	159	406	293	179	63	299	200	179	121	101	281	347	403	215	196	201	146	219	180	208	220	156	-0.486796	-0.163617	0.87572	-0.0646417	0.120294	0.443473	-0.820068	1e-93	80.2	22596	C.subellipsoidea	AT5G22440
Csorokiniana1SL002794t0002	46	102	49	57	32	36	7	20	10	40	39	63	24	61	20	112	61	56	63	81	67	55	36	40	10	23	14	54	54	79	23	33	22	58	46	49	-0.678338	-1.25809	-2.1706	-0.305613	-0.166501	-0.746255	1.69849	0	88.13	64218	C.subellipsoidea	AT4G38510
Csorokiniana1SL006853t0009	46	104	29	51	46	50	54	72	63	8	7	7	17	34	8	31	65	26	63	82	39	50	51	56	77	85	85	11	9	9	16	18	9	16	49	23	-0.226431	0.576415	0.426045	1.59112	-2.66475	-1.8619	-1.49967	5e-52	35.5	230602	S.moellendorffii	AT3G19390
Csorokiniana1SL000874t0003	46	292	112	100	68	47	42	85	79	155	100	148	45	79	36	112	63	58	63	231	153	98	76	53	60	101	106	212	141	187	43	43	40	57	47	51	-0.982024	-2.09784	-0.741018	-1.80292	0.27219	-0.84363	-0.789714	7e-59	95.74	Potri.008G100000.2	P.trichocarpa	AT5G14670	ARFA1B,ATARFA1B
Csorokiniana1SL006192t0013	46	85	37	86	96	95	61	83	65	30	16	43	45	111	44	157	119	76	63	67	51	84	107	108	88	98	88	41	23	54	43	61	50	81	89	66	0.725872	0.389433	0.599983	1.00291	-0.620118	-0.956557	-0.21719	2e-81	42	Cre12.g511950.t1.2	C.reinhardtii	AT1G35710
Csorokiniana1SL002733t0005	46	80	28	57	57	90	30	35	35	33	52	67	61	87	42	103	117	60	63	63	38	56	63	102	43	41	47	45	73	84	59	48	47	53	87	52	0.430779	-0.391261	-0.317207	-0.0690601	0.297566	-0.524475	0.545713	3e-150	74.62	52074	C.subellipsoidea	AT5G13490	AAC2
Csorokiniana1SL002231t0004	46	96	47	65	54	60	6	14	9	51	54	62	15	52	19	30	40	30	63	76	64	64	60	68	9	17	12	69	76	78	14	28	22	15	30	26	-0.0779431	-1.81174	-2.46537	-1.65323	0.141246	-1.59255	0.953389	3e-110	63.5	Cre16.g692800.t1.3	C.reinhardtii	AT2G37790
Csorokiniana1SL001480t0004	46	101	41	44	43	40	10	39	23	22	23	36	46	56	38	15	20	6	63	80	56	43	48	46	14	46	31	30	32	45	44	30	43	8	15	5	-0.544775	0.136086	-1.12434	-1.93528	-0.895438	-0.214577	-1.70638
Csorokiniana1SL004096t0004	46	57	19	39	68	103	72	132	119	6	7	6	23	53	17	155	200	57	63	45	25	38	75	117	104	157	161	8	10	8	22	29	19	79	150	49	0.79269	1.42877	1.6617	3.43658	-2.37163	-1.73555	-0.59675	7e-90	56.06	Cre10.g432900.t1.2	C.reinhardtii	AT2G37760
Csorokiniana1SL003640t0007	46	65	26	51	27	35	12	23	13	41	56	75	27	47	48	63	68	39	63	51	36	50	30	39	17	27	18	56	78	95	25	26	54	32	51	34	-0.331252	-1.1278	-1.29805	-0.971849	0.616614	-0.179931	0.942813	0	76.59	66237	C.subellipsoidea	AT4G38130	ATHD1,ATHDA19,HD1,HDA1,HDA19,RPD3A
Csorokiniana1SL007438t0001	46	125	44	87	85	97	42	52	54	58	48	53	134	195	77	359	369	178	63	99	61	85	94	110	60	62	73	80	67	67	128	107	87	184	277	156	0.384402	0.591952	-0.194191	1.5291	-0.0543054	0.153245	1.66899	5e-24	35.29	49363	C.subellipsoidea
Csorokiniana1SL003209t0008	45	169	60	140	102	75	81	126	109	91	66	80	161	272	144	40	25	17	61	134	83	137	114	85	116	150	148	125	93	101	154	149	164	20	19	14	0.277512	0.549032	0.575061	-2.57797	0.203155	0.474675	-2.94987	2e-176	50.09	Cre17.g723350.t1.2	C.reinhardtii	AT3G12520	SULTR4;2
Csorokiniana1SL000049t0001	45	45	33	809	318	138	840	478	1692	50	51	33	439	815	612	805	762	715	61	36	45	793	355	156	1208	567	2294	68	71	42	422	447	696	413	570	626	3.20469	3.11231	4.84637	3.15308	0.354902	0.262522	-1.33839
Csorokiniana1SL005890t0007	45	115	39	64	61	51	42	46	48	39	38	47	60	141	53	77	71	63	62	90	54	63	68	58	60	55	65	53	54	59	58	77	60	40	53	55	-0.128475	0.223141	-0.194049	-0.171883	-0.306138	0.0454783	-0.283972	3e-42	54.3	26422	C.subellipsoidea	AT5G03730	AtCTR1,CTR1,SIS1
Csorokiniana1SL005768t0010	45	151	51	82	95	80	51	74	79	7	6	6	11	13	12	14	18	13	61	119	69	80	106	91	73	88	107	9	8	8	10	7	13	7	13	11	0.146064	0.265865	0.097964	0.359951	-3.32311	-3.20331	-3.06113	8e-46	39.81	Eucgr.K03477.1	E.grandis	AT2G47680
Csorokiniana1SL003766t0002	45	71	28	39	30	36	10	14	13	31	33	35	30	46	19	72	73	35	61	56	39	38	33	40	14	17	18	42	46	44	28	25	22	37	55	30	-0.47729	-0.816837	-1.6763	-0.118204	-0.235385	-0.574933	1.32271	0	59.11	Vocar20013070m	V.carteri	AT1G04810
Csorokiniana1SL012307t0001	45	115	40	88	45	64	24	44	32	63	84	112	46	89	28	248	121	123	62	91	54	86	50	73	34	52	43	86	119	141	44	49	32	127	91	107	0.0163381	-1.4731	-0.678301	-0.0867776	0.738097	-0.751344	1.32962	0	86.6	g5603.t1	C.reinhardtii	AT2G36880	MAT3
Csorokiniana1SL009363t0005	45	155	59	111	80	68	51	92	68	59	42	42	53	94	34	37	32	40	62	123	81	109	89	77	73	109	92	81	59	53	50	51	38	19	24	35	0.0549014	-0.462456	0.0528638	-1.31217	-0.45859	-0.975947	-1.82362
Csorokiniana1SL015891t0001	45	115	99	724	495	226	1102	917	709	129	107	113	293	295	592	147	214	184	62	91	136	710	554	257	1584	1088	961	176	150	143	281	162	673	75	160	161	2.39576	1.25036	3.65234	-0.243921	0.699952	-0.445451	-3.1963
Csorokiniana1SL017131t0001	45	91	56	900	933	1171	1234	716	479	63	59	74	505	1573	861	659	280	319	61	71	77	883	1043	1333	1774	850	649	86	83	93	485	863	979	338	209	279	3.95774	3.15077	3.96414	1.65742	0.320929	-0.486033	-1.9858	4e-21	68.12	Solyc01g007710.2.1	S.lycopersicum
Csorokiniana1SL000129t0001	45	53	47	1372	1894	2174	1019	1133	1301	62	31	42	1135	1341	1579	429	195	432	62	42	64	1345	2117	2474	1465	1345	1764	85	44	53	1092	735	1796	220	146	378	5.14563	4.32026	4.76945	2.03611	0.112884	-0.712484	-2.62045	3e-18	50.96	Medtr8g040260.1	M.truncatula
Csorokiniana1SL001813t0008	45	48	26	36	45	58	34	45	29	20	12	39	43	44	24	104	162	51	61	38	35	35	50	65	49	53	39	27	16	49	41	24	27	53	121	45	0.166235	0.0170368	0.0718337	1.2589	-0.549171	-0.69837	0.637896	0	72.75	Vocar20009652m	V.carteri	AT4G39980	DHS1
Csorokiniana1SL002832t0004	45	148	49	36	15	9	14	13	7	16	22	23	48	98	43	19	8	30	61	117	67	35	17	10	20	15	9	22	30	28	46	53	48	9	6	26	-1.98332	0.873512	-2.48124	-0.967047	-1.59773	1.2591	-0.0835394	2e-36	38.62	Cre12.g509200.t1.2	C.reinhardtii
Csorokiniana1SL001094t0003	45	163	58	82	43	50	21	38	33	29	18	29	52	94	56	108	83	49	61	128	79	80	48	56	30	45	45	40	25	37	50	51	63	55	62	43	-0.539954	0.686254	-1.16966	0.653794	-1.39915	-0.172946	0.424305	0	78.52	53513	C.subellipsoidea	AT5G49460	ACLB-2
Csorokiniana1SL004447t0011	45	118	43	62	51	54	19	41	43	35	25	33	73	127	46	95	84	61	62	93	59	60	56	61	27	49	58	47	35	42	70	70	52	49	63	53	-0.262974	0.62815	-0.671414	0.413312	-0.790269	0.100855	0.294457
Csorokiniana1SL000090t0001	45	65	48	4311	9869	10823	8231	2346	807	48	46	46	18858	26330	25336	9604	131	5927	62	51	66	4227	11033	12315	11836	2785	1094	65	64	58	18123	14434	28819	4930	98	5183	7.26527	8.35382	6.45405	5.7662	0.0657836	1.15433	-0.622073
Csorokiniana1SL006321t0009	45	126	62	71	69	52	26	55	46	67	58	90	38	57	29	51	49	34	61	100	85	70	77	59	37	65	62	91	81	114	36	31	33	26	36	29	-0.256675	-1.51284	-0.593706	-1.64401	0.218384	-1.03778	-0.831923	4e-107	60.48	26312	C.subellipsoidea	AT5G20380	PHT4;5
Csorokiniana1SL001323t0003	45	203	48	112	76	50	22	63	45	55	63	55	98	161	61	85	79	59	61	160	65	110	84	56	32	75	61	75	89	70	94	88	69	44	59	52	-0.195576	0.108142	-0.777313	-0.598122	-0.298717	0.00500013	-0.119527	9e-83	35.55	Vocar20003358m	V.carteri
Csorokiniana1SL003620t0006	45	158	68	42	23	15	9	20	13	50	43	42	56	104	57	131	105	73	61	124	93	41	25	17	12	23	18	69	60	53	54	57	65	67	78	64	-1.73945	-0.0456184	-2.39394	0.208323	-0.621093	1.07274	1.98117	2e-180	71.73	Cre12.g538100.t1.2	C.reinhardtii	AT4G19880
Csorokiniana1SL006683t0002	45	128	49	63	54	46	24	60	33	85	75	89	53	80	52	110	83	60	61	101	67	61	60	52	34	71	44	116	106	113	51	44	59	56	62	53	-0.398323	-1.124	-0.627256	-0.969075	0.544024	-0.181651	0.202205	0	59.68	54690	C.subellipsoidea	AT1G14830	ADL1C,ADL5,DL1C,DRP1C
Csorokiniana1SL006021t0008	45	160	51	122	82	73	12	26	15	52	67	82	34	79	42	85	50	38	61	126	69	119	91	83	17	30	20	71	94	104	32	43	48	43	37	33	0.18746	-1.12131	-1.92165	-1.23879	0.0614209	-1.24735	0.744284	0	62.83	54570	C.subellipsoidea	AT3G58580
Csorokiniana1SL005397t0010	45	150	46	72	25	34	8	12	11	14	18	21	33	75	35	27	38	15	61	119	63	70	27	38	12	14	15	19	25	27	32	41	40	14	28	13	-0.841301	0.65905	-2.57925	-0.359882	-1.77126	-0.27091	0.448108	0	79.68	53625	C.subellipsoidea	AT3G45300	ATIVD,IVD,IVDH
Csorokiniana1SL004526t0006	45	160	45	131	183	131	277	697	751	36	37	38	49	95	52	234	97	96	62	126	62	128	204	149	398	827	1017	49	52	48	47	52	59	120	72	84	0.945441	0.0879295	3.16652	0.890516	-0.745492	-1.603	-3.0215	3e-56	44.9	Cre12.g501050.t1.2	C.reinhardtii
Csorokiniana1SL001930t0012	45	134	71	68	42	38	11	65	39	41	41	33	83	109	71	73	60	43	61	106	97	67	46	43	16	77	53	56	58	42	80	60	80	37	45	38	-0.754275	0.495818	-0.860206	-0.376168	-0.758453	0.491639	-0.274415	4e-119	57.8	Sobic.001G078800.1.p	S.bicolor	AT4G33950	ATOST1,OST1,P44,SNRK2-6,SNRK2.6,SRK2E
Csorokiniana1SL004402t0005	45	176	59	73	49	49	41	72	38	110	100	108	87	184	80	137	77	93	61	139	81	71	54	56	59	85	51	151	141	136	84	101	91	70	58	81	-0.634149	-0.636835	-0.529817	-1.03302	0.60705	0.604364	0.103849	0	71.46	Vocar20004181m	V.carteri	AT4G35630	PSAT
Csorokiniana1SL000596t0003	45	98	42	24	31	14	5	12	10	26	47	40	31	33	20	26	31	12	62	77	57	23	35	15	7	14	13	36	66	51	30	18	22	13	23	11	-1.42363	-1.12284	-2.51399	-1.71615	-0.36086	-0.0600667	0.436984	1e-63	47.37	28895	C.subellipsoidea	AT5G57490	ATVDAC4,VDAC4
Csorokiniana1SL010848t0005	45	164	41	98	95	104	123	158	184	32	40	63	115	192	67	339	373	131	62	130	56	96	106	118	177	188	249	43	56	79	110	105	76	174	279	114	0.373112	0.70867	1.31232	1.67136	-0.473195	-0.137638	-0.114156	1e-59	81.97	22962	C.subellipsoidea	AT5G62300
Csorokiniana1SL005583t0004	45	65	31	70	55	56	68	96	84	78	81	94	137	240	119	282	301	188	61	51	42	68	61	63	97	114	114	106	114	119	132	132	135	145	226	164	0.31538	0.231653	1.07238	0.653683	1.13622	1.05249	0.717519	0	71.93	25870	C.subellipsoidea	AT1G76810
Csorokiniana1SL003533t0010	45	92	37	43	32	30	15	24	13	45	34	68	45	62	36	60	62	40	61	73	51	42	36	34	22	28	17	61	48	85	43	34	41	31	46	35	-0.734806	-0.723626	-1.46338	-0.795516	0.0736559	0.0848358	0.74152	0	64.72	g7783.t1	C.reinhardtii	AT5G51280
Csorokiniana1SL002787t0007	45	168	66	87	60	64	65	50	61	89	64	75	97	220	116	64	43	40	61	133	91	85	67	73	93	59	82	121	90	94	93	121	132	33	32	35	-0.345045	0.174776	-0.286153	-1.62394	0.103848	0.623669	-1.23394	6e-20	29.96	62693	M.pusilla	AT4G02500	ATXT2,XT2,XXT2
Csorokiniana1SL000238t0001	44	200	132	539	369	183	516	475	314	210	136	147	167	387	452	180	184	132	61	158	181	528	412	208	741	564	425	288	192	186	160	212	514	92	138	116	1.5235	0.412548	2.11389	-0.944951	0.736923	-0.374029	-2.32192	5e-16	68.85	Medtr1g006300.1	M.truncatula	ATMG00030
Csorokiniana1SL003956t0002	44	116	53	56	26	29	15	23	18	44	43	56	33	49	24	28	29	18	60	91	73	55	29	33	22	27	24	60	60	70	32	27	27	14	21	16	-0.944017	-1.14897	-1.61213	-1.88292	-0.238294	-0.443247	-0.509084	2e-21	57.33	16488	C.subellipsoidea	AT1G22450	ATCOX6B2,COX6B
Csorokiniana1SL001055t0002	44	89	39	53	54	47	35	53	55	60	71	76	29	50	34	59	35	25	60	70	53	52	60	53	50	63	74	82	100	96	27	27	38	30	26	21	-0.149563	-1.57751	0.0289727	-1.83787	0.602383	-0.825568	-1.26446	2e-129	66.79	Cre10.g430450.t1.2	C.reinhardtii	AT5G47435
Csorokiniana1SL005800t0004	44	115	42	100	60	67	26	30	16	60	61	61	154	230	138	244	147	172	60	91	58	98	67	76	37	36	22	82	85	77	148	126	157	125	110	151	0.209495	0.822982	-1.1406	0.664121	0.222551	0.836038	2.02727
Csorokiniana1SL006064t0015	44	132	52	58	33	30	5	12	18	19	13	17	75	97	73	58	57	42	60	104	72	56	36	34	7	14	24	25	18	21	72	53	83	30	43	36	-0.897705	1.70515	-2.38789	0.768063	-1.88703	0.71583	1.26893
Csorokiniana1SL004539t0004	44	130	34	122	98	74	93	104	123	17	13	19	105	210	65	263	159	114	60	103	46	119	110	84	134	123	166	23	18	23	101	115	73	135	119	100	0.577596	2.15098	1.01386	2.44083	-1.68537	-0.111982	-0.258399	3e-30	47.4	62850	C.subellipsoidea	AT2G31400	GUN1
Csorokiniana1SL005925t0003	44	98	42	93	74	77	50	92	64	19	17	28	80	112	49	102	75	70	60	77	57	91	82	87	71	109	86	26	23	35	76	61	55	52	56	61	0.422629	1.19577	0.455246	1.00943	-1.20446	-0.431318	-0.650281	5e-147	47.39	Cre02.g074150.t1.3	C.reinhardtii	AT2G17820	AHK1,ATHK1,HK1
Csorokiniana1SL001159t0001	44	197	75	95	72	83	94	109	114	102	67	105	97	226	92	243	169	120	60	156	103	93	81	94	135	129	155	140	95	132	93	124	105	125	127	105	-0.255014	-0.191601	0.393119	-0.0410077	0.202549	0.265962	-0.231578	2e-124	87.98	Potri.012G076800.2	P.trichocarpa	AT5G35530
Csorokiniana1SL001490t0006	44	149	61	125	63	67	35	52	39	84	85	119	191	348	159	263	194	155	60	117	84	122	70	76	50	62	53	115	120	151	184	191	180	135	145	136	0.0388838	0.52424	-0.662688	0.109072	0.563343	1.0487	1.3351	8e-64	46.9	26422	C.subellipsoidea	AT5G03730	AtCTR1,CTR1,SIS1
Csorokiniana1SL001304t0003	44	142	69	163	137	137	167	227	218	42	45	59	127	291	118	214	178	120	60	112	95	159	153	156	239	269	296	57	64	75	122	160	134	110	133	105	0.807954	1.09049	1.58976	0.833523	-0.4539	-0.171364	-1.21014	1e-57	51.77	55214	C.subellipsoidea	AT1G17230
Csorokiniana1SL002949t0007	44	110	28	88	70	73	8	20	14	17	24	27	17	32	12	14	16	15	60	87	39	86	78	83	12	24	18	23	33	34	16	18	14	7	12	13	0.41548	-0.935544	-1.79055	-1.48994	-1.04102	-2.39204	-0.740412	0	65.75	15102	C.subellipsoidea	AT5G44635	MCM6
Csorokiniana1SL004886t0009	44	68	30	38	29	35	22	44	41	41	35	50	62	131	78	119	115	55	60	54	41	37	32	40	32	52	56	56	49	63	59	72	88	61	86	48	-0.492817	0.379679	-0.144262	0.21428	0.126432	0.998928	0.484975	8e-165	69.17	Vocar20000208m	V.carteri	AT1G75660	AtXRN3,XRN3
Csorokiniana1SL005444t0001	44	83	37	79	59	58	46	85	77	44	42	40	145	265	93	154	119	91	60	65	51	77	66	66	66	100	104	60	59	51	139	145	106	79	89	79	0.246131	1.20082	0.61346	0.543862	-0.0584588	0.896231	-0.128057	6e-69	44.88	26422	C.subellipsoidea	AT5G03730	AtCTR1,CTR1,SIS1
Csorokiniana1SL002951t0004	44	183	78	101	69	36	31	109	78	108	81	121	69	120	54	8	11	8	60	144	107	99	77	40	45	129	106	147	114	153	66	66	61	4	8	7	-0.52999	-1.09933	-0.160844	-4.41965	0.408616	-0.160727	-3.85019
Csorokiniana1SL010986t0004	44	93	37	60	56	42	41	77	65	36	23	27	61	127	47	111	151	69	60	73	50	58	63	47	58	91	88	49	32	34	58	69	53	57	113	60	-0.12261	0.641842	0.373178	0.988073	-0.658418	0.106034	-0.0435232
Csorokiniana1SL020886t0001	44	122	43	55	38	44	30	46	38	74	85	89	32	77	30	53	31	36	60	96	58	53	42	50	42	55	51	101	119	112	30	42	34	27	23	32	-0.553544	-1.64538	-0.535306	-2.02615	0.635013	-0.456825	-0.855828	4e-58	52.75	56482	C.subellipsoidea
Csorokiniana1SL001850t0005	44	163	52	44	32	21	18	26	28	90	105	97	53	82	71	90	78	54	60	128	72	43	35	24	26	31	37	123	148	123	51	45	80	46	58	47	-1.34867	-1.15797	-1.46989	-1.37115	0.59361	0.784311	0.692345	5e-103	54.19	4914	C.subellipsoidea
Csorokiniana1SL002600t0019	44	92	41	28	26	26	29	42	46	21	15	19	26	48	19	100	77	59	60	73	56	27	29	30	41	49	62	29	20	23	25	26	21	51	58	52	-1.14684	-0.0116957	-0.319553	1.14463	-1.38329	-0.248149	0.0808957	2e-133	73.7	1473	C.subellipsoidea
Csorokiniana1SL016294t0001	44	72	38	656	249	444	546	943	2705	60	45	33	308	128	303	76	43	47	60	57	52	643	279	505	784	1120	3666	82	63	41	296	70	345	39	32	41	3.0866	1.93733	5.05191	-0.728405	0.144339	-1.00493	-5.63598
Csorokiniana1SL004911t0001	44	114	43	36	31	29	13	27	25	86	57	94	40	74	27	40	39	34	60	90	58	35	34	33	19	32	34	117	80	118	38	40	31	21	29	29	-1.03645	-1.52941	-1.30446	-2.00555	0.596368	0.10341	-0.104715	3e-142	79.77	23551	C.subellipsoidea	AT5G40580	PBB2
Csorokiniana1SL009611t0010	44	96	31	84	72	72	39	51	35	44	38	41	69	116	41	122	92	91	60	76	43	82	81	82	56	60	47	60	54	52	66	63	46	63	69	80	0.451721	0.0856212	-0.130908	0.352188	-0.115847	-0.481947	0.367249	0	66.19	54829	C.subellipsoidea	AT1G69670	ATCUL3B,CUL3B
Csorokiniana1SL017665t0004	44	121	55	65	85	70	29	54	42	85	76	82	69	123	53	295	154	239	60	96	76	63	94	80	41	64	56	117	107	104	66	67	60	151	115	209	0.0345376	-0.759969	-0.527938	0.539748	0.496235	-0.298271	1.56392
Csorokiniana1SL003744t0004	44	90	40	135	130	86	84	110	104	114	93	119	279	506	178	323	227	168	60	71	55	132	145	97	120	130	140	156	131	151	268	278	202	166	170	147	1.00467	0.772258	1.06456	0.140643	1.22911	0.996701	0.305197
Csorokiniana1SL017696t0001	44	49	8	18	37	62	14	16	15	15	18	33	47	55	29	172	212	127	60	39	11	17	41	70	19	19	20	21	25	41	45	30	33	88	159	111	0.215619	0.311182	-0.924393	2.03875	-0.339165	-0.243602	2.62398
Csorokiniana1SL023567t0001	43	73	31	82	19	16	18	32	20	138	140	165	41	88	30	92	59	52	58	58	43	80	21	18	26	38	27	189	198	208	39	48	34	47	44	45	-0.418271	-2.29344	-0.803141	-2.1261	1.90461	0.0294374	0.581651	0	80.19	Vocar20014620m	V.carteri	AT4G05390	ATRFNR1,RFNR1
Csorokiniana1SL001789t0005	43	160	60	55	65	45	15	41	35	67	53	70	34	93	44	72	63	54	59	126	83	54	73	51	21	48	47	91	74	88	33	51	50	37	47	47	-0.594921	-0.921198	-1.21032	-0.950228	-0.0800157	-0.406292	0.180079	7e-52	44.64	Pp1s231_10V6.3	P.patens	AT5G41210	ATGSTT1,GST10,GSTT1
Csorokiniana1SL003409t0005	43	71	34	33	42	47	33	49	45	22	21	28	74	121	65	176	177	104	58	56	46	32	47	53	47	58	60	29	29	35	71	66	73	90	132	91	-0.285715	1.17791	0.0470812	1.74856	-0.784792	0.678832	0.916684
Csorokiniana1SL004320t0006	43	65	32	49	47	74	15	21	30	31	28	38	33	40	27	70	125	48	59	51	43	48	52	84	21	25	40	42	40	48	32	22	30	36	93	42	0.256694	-0.627054	-0.842606	0.400155	-0.248784	-1.13253	0.993977
Csorokiniana1SL003217t0006	43	94	46	21	31	42	7	26	10	33	44	47	29	35	19	91	83	61	59	74	63	21	35	47	10	31	14	45	61	59	28	19	21	47	62	53	-0.935499	-1.28595	-1.84684	-0.0309331	-0.244333	-0.594782	1.57157	0	89.41	Vocar20000297m	V.carteri	AT4G29040	RPT2a
Csorokiniana1SL000507t0001	43	79	26	31	48	47	54	67	40	27	28	44	108	184	92	243	251	120	58	62	36	30	53	53	78	79	54	36	39	55	103	101	104	125	188	105	-0.19303	1.24389	0.424062	1.68109	-0.266356	1.17057	0.990669	0	76.06	Cre16.g676400.t1.2	C.reinhardtii	AT1G20920
Csorokiniana1SL004760t0011	43	124	49	128	105	105	67	91	67	43	29	45	87	186	53	143	142	68	58	98	67	125	117	119	96	108	90	59	41	57	83	102	60	73	106	60	0.693483	0.641209	0.394925	0.607484	-0.510412	-0.562687	-0.297854
Csorokiniana1SL004773t0005	43	99	38	77	60	43	14	53	36	28	26	34	33	68	31	68	50	31	59	78	52	75	67	49	20	62	49	38	37	43	32	37	35	35	37	27	0.0117474	-0.171376	-0.525497	-0.238908	-0.685876	-0.868999	-0.399287	1e-85	55.48	Vocar20008692m	V.carteri	AT5G11860	SSP5
Csorokiniana1SL002452t0002	43	130	68	88	51	67	27	44	21	57	62	63	58	115	48	110	73	58	59	102	94	86	57	76	39	52	28	78	88	80	55	63	54	56	55	51	-0.215963	-0.50953	-1.10872	-0.599745	-0.0552839	-0.34885	0.453686	2e-118	46.35	47070	M.pusilla	AT1G02080
Csorokiniana1SL005281t0001	43	115	57	40	36	40	24	41	48	67	47	58	54	83	30	61	63	55	59	91	78	39	40	45	34	49	65	92	66	73	51	46	34	31	47	48	-0.877725	-0.821299	-0.626301	-0.882962	0.0245767	0.0810033	-0.232084	5e-29	29.44	g13797.t1	C.reinhardtii
Csorokiniana1SL009630t0003	43	130	54	52	27	34	21	18	20	25	21	22	20	40	17	36	25	23	59	103	74	51	30	39	29	21	27	34	29	27	19	22	19	18	18	20	-0.980671	-0.575272	-1.59472	-0.655557	-1.3915	-0.986103	-0.452341
Csorokiniana1SL001096t0002	43	93	41	34	29	15	9	15	12	50	38	40	54	76	36	96	63	68	58	73	56	33	32	17	13	17	16	68	54	50	51	42	40	49	47	60	-1.18185	-0.361422	-2.01736	-0.136605	-0.131828	0.688596	1.74892	4e-26	35.44	Vocar20002055m	V.carteri	AT5G09390
Csorokiniana1SL017562t0005	43	162	43	54	43	44	8	18	14	46	45	55	42	73	31	35	30	9	59	128	58	53	48	50	11	21	19	62	64	70	40	40	35	18	22	8	-0.698556	-0.764247	-2.26189	-2.02759	-0.326711	-0.392403	-0.0924201
Csorokiniana1SL002355t0015	43	50	20	49	34	42	38	40	29	4	3	7	73	160	79	255	267	75	58	40	27	48	38	48	55	47	39	5	4	9	70	88	90	131	200	65	0.0963212	3.7917	0.181057	4.46787	-2.80154	0.893842	1.48527
Csorokiniana1SL001633t0009	43	96	55	58	33	56	9	21	10	35	33	37	48	79	36	82	83	48	59	75	76	56	37	63	13	25	13	48	46	46	46	43	40	42	62	42	-0.42654	-0.112241	-2.05072	0.0560289	-0.585932	-0.271633	1.52081	0	44.34	27748	C.subellipsoidea
Csorokiniana1SL001775t0001	43	90	25	56	63	78	50	56	53	32	32	59	43	109	40	161	191	73	59	71	34	54	70	88	72	66	72	44	44	74	41	60	46	83	143	63	0.37776	-0.14726	0.358172	0.831051	-0.0102255	-0.535245	0.462654
Csorokiniana1SL001146t0002	43	135	54	215	147	140	18	35	34	39	35	38	77	122	61	2	2	3	59	106	74	210	164	159	26	42	45	53	49	47	74	67	69	1	1	3	1.15823	0.482553	-1.08277	-4.86717	-0.668762	-1.34444	-4.45316	2e-12	31.34	109740	S.moellendorffii	AT1G50410
Csorokiniana1SL007926t0018	43	102	45	121	135	100	161	196	188	38	32	35	91	199	92	173	138	122	58	80	62	118	150	113	231	233	254	52	44	44	88	109	104	89	103	106	0.928806	1.10054	1.8393	1.08721	-0.51601	-0.344272	-1.2681	1e-42	31.37	Cre10.g431800.t1.2	C.reinhardtii
Csorokiniana1SL001768t0010	43	78	27	45	56	55	31	67	55	9	12	7	94	116	57	105	124	66	59	61	37	44	63	62	45	79	74	12	16	9	90	64	65	54	93	57	0.0997242	2.54427	0.325831	2.44724	-2.07276	0.371781	0.0486493	1e-47	52.84	10772	C.subellipsoidea	AT1G03900	ATNAP4,NAP4
Csorokiniana1SL001212t0003	43	122	52	65	34	34	17	30	17	54	49	83	45	109	37	115	103	76	58	96	71	64	38	39	24	35	23	74	68	104	43	60	42	59	77	66	-0.68431	-0.769388	-1.45169	-0.291976	0.129785	0.0447066	1.28949	0	60	Vocar20009690m	V.carteri	AT5G05010
Csorokiniana1SL008344t0002	43	113	36	103	93	88	61	118	94	68	65	91	75	129	51	231	210	139	59	89	50	101	103	100	88	139	127	93	91	115	72	70	57	118	157	121	0.619081	-0.57879	0.838526	0.409783	0.594132	-0.603739	0.165388	1e-146	60.89	64800	C.subellipsoidea	AT1G10940	ASK1,SNRK2-4,SNRK2.4,SRK2A
Csorokiniana1SL012261t0002	42	39	14	29	7	9	7	8	7	78	77	108	8	21	10	4	4	2	58	31	19	28	8	10	9	9	9	106	108	137	8	12	11	2	3	2	-1.2307	-3.54747	-1.92781	-5.68919	1.70294	-0.613833	-2.05844	8e-54	77.78	g15094.t1	C.reinhardtii	AT1G60950	ATFD2,FED A
Csorokiniana1SL003585t0001	42	82	27	62	56	42	34	55	44	29	36	39	102	105	66	82	100	54	58	64	36	61	63	47	48	65	59	40	50	49	98	58	75	42	75	47	0.105602	0.735294	0.115698	0.243137	-0.194297	0.435395	-0.0668589	0	72.75	14487	C.subellipsoidea	AT3G01180	AtSS2,SS2
Csorokiniana1SL004679t0010	42	114	37	108	87	73	99	99	129	27	30	41	60	127	50	118	131	111	58	90	51	106	97	83	142	118	175	36	42	51	57	70	56	60	98	97	0.523699	0.50325	1.12989	0.984185	-0.617861	-0.63831	-0.763569	4e-107	58.68	47867	C.subellipsoidea	AT4G33950	ATOST1,OST1,P44,SNRK2-6,SNRK2.6,SRK2E
Csorokiniana1SL004951t0005	42	122	57	90	63	63	23	33	23	78	56	75	59	136	45	147	103	155	58	96	78	88	70	71	32	39	31	106	78	95	57	74	51	75	77	135	-0.0182537	-0.617261	-1.18508	0.0424837	0.267862	-0.331145	1.49542	1e-55	41.02	41877	O.lucimarinus	AT4G26110	ATNAP1;1,NAP1;1
Csorokiniana1SL000291t0001	42	206	96	71	32	23	14	21	14	127	108	111	60	99	55	56	28	33	57	162	131	69	35	26	19	25	19	173	152	140	57	54	63	29	21	29	-1.43293	-1.41782	-2.4702	-2.56446	0.406627	0.421732	0.312366	5e-58	70.78	26526	C.subellipsoidea	AT1G75950	ASK1,ATSKP1,SKP1,SKP1A,UIP1
Csorokiniana1SL002386t0001	42	171	70	110	55	42	40	76	63	153	128	112	143	318	146	320	180	226	58	135	96	107	62	47	57	90	85	209	181	141	137	174	166	164	135	198	-0.418391	-0.155571	-0.321209	-0.0971258	0.878525	1.14135	1.10261
Csorokiniana1SL004973t0003	42	79	37	144	117	116	19	42	28	19	32	27	45	107	48	133	119	77	57	62	51	141	131	131	27	50	37	26	45	34	43	58	55	68	89	67	1.24703	0.576962	-0.570571	1.10025	-0.698194	-1.36827	0.972628
Csorokiniana1SL000037t0001	42	54	43	168	794	219	2855	78	45	49	30	33	887	5997	1161	2198	21	330	58	43	59	165	888	249	4105	92	61	67	42	41	853	3289	1320	1128	16	288	3.02801	5.18655	4.73771	3.25557	-0.0894402	2.0691	-1.57158
Csorokiniana1SL005618t0004	42	181	69	111	85	71	38	71	51	78	50	75	65	111	57	89	57	71	58	143	95	109	95	81	55	84	69	107	70	95	62	61	64	46	42	62	-0.0548572	-0.540091	-0.507216	-0.85988	-0.121866	-0.6071	-0.47453	0	64.91	52126	C.subellipsoidea	AT5G35160
Csorokiniana1SL001625t0012	42	127	54	67	45	38	11	32	26	24	22	28	77	113	40	130	88	65	58	100	74	66	50	43	16	37	35	33	30	35	74	62	46	66	66	56	-0.542804	0.872941	-1.39108	0.933664	-1.23301	0.182737	1.09174	8e-123	54.07	65175	C.subellipsoidea	AT3G62770	AtATG18a
Csorokiniana1SL008746t0001	42	145	61	89	63	57	35	63	49	59	55	57	78	140	70	122	68	92	58	114	84	87	70	64	50	75	66	80	77	72	75	77	79	62	51	81	-0.211568	0.00891793	-0.428314	-0.240953	-0.162113	0.0583725	0.0252477	1e-122	62.81	48662	C.subellipsoidea	AT4G15130	ATCCT2,CCT2
Csorokiniana1SL003474t0001	42	85	31	51	18	23	27	26	26	104	75	155	40	120	54	132	79	60	57	67	43	50	20	26	39	31	35	143	105	196	38	66	61	68	59	52	-0.792946	-1.42177	-0.678538	-1.31503	1.41172	0.782892	0.775222	1e-79	67.57	27738	C.subellipsoidea	AT1G06680	OE23,OEE2,PSBP-1,PSII-P
Csorokiniana1SL001319t0003	42	85	36	54	61	43	20	40	34	13	8	12	120	152	67	128	108	80	58	67	49	53	68	48	29	47	45	18	11	15	115	83	76	66	81	70	-0.0322059	2.67099	-0.510887	2.32882	-2.01231	0.690887	0.827396
Csorokiniana1SL003343t0001	42	110	33	49	84	78	55	76	81	63	45	96	68	117	50	214	244	70	57	87	45	48	94	89	78	90	110	86	63	121	65	64	57	110	183	61	0.287158	-0.5384	0.561086	0.390397	0.517336	-0.308222	0.346648	2e-77	87.86	24531	C.subellipsoidea	AT3G04230
Csorokiniana1SL004221t0002	42	76	27	55	40	33	10	23	16	98	92	137	39	87	32	91	98	47	58	60	37	53	45	38	14	27	22	134	129	173	38	47	36	46	73	41	-0.191062	-1.84607	-1.30334	-1.43772	1.49348	-0.161528	1.3591	0	65.4	66826	C.subellipsoidea	AT1G01790	ATKEA1,KEA1
Csorokiniana1SL007153t0008	42	132	66	74	37	31	29	39	29	131	126	122	49	127	51	85	48	51	57	104	90	73	41	35	42	46	39	179	178	154	47	69	57	44	36	44	-0.750856	-1.55937	-0.986624	-2.04582	1.0258	0.217282	-0.0333938	6e-100	51.29	27743	C.subellipsoidea	AT5G36230
Csorokiniana1SL002117t0011	42	100	36	196	222	204	520	971	970	7	10	8	84	153	74	193	117	118	57	79	50	192	248	232	748	1152	1315	9	14	9	80	84	84	99	88	103	1.85952	2.92831	4.11754	3.15337	-2.50966	-1.44088	-3.47383	5e-98	57.66	Cre10.g443050.t1.2	C.reinhardtii	AT5G18900
Csorokiniana1SL005383t0010	42	119	57	112	67	71	17	25	22	26	40	38	46	87	43	90	88	38	58	94	78	110	75	80	24	30	30	36	56	48	44	48	49	46	66	33	0.209734	0.00906584	-1.461	0.0598686	-0.715749	-0.916417	0.805116	2e-71	77.27	Aquca_013_00078.6	A.coerulea	AT5G53350	CLPX
Csorokiniana1SL005295t0005	42	136	55	74	83	79	84	123	114	46	44	47	76	164	58	254	168	164	57	107	75	72	92	90	120	146	155	62	61	59	73	90	65	130	126	144	0.0884216	0.32268	0.814817	1.12948	-0.388549	-0.15429	-0.0738852	0	45.67	46791	C.subellipsoidea
Csorokiniana1SL003398t0001	42	59	23	53	30	21	25	47	33	38	27	32	132	180	46	20	15	31	58	46	31	52	34	23	35	56	45	52	38	40	126	99	52	10	11	27	-0.309828	1.09286	0.00898258	-1.43043	-0.052509	1.35018	-1.49192
Csorokiniana1SL008464t0003	42	168	50	78	76	60	52	103	67	74	55	71	85	140	43	63	81	36	58	133	68	76	85	68	75	122	91	101	77	89	82	77	48	32	61	31	-0.174287	-0.367896	0.154664	-1.10786	0.0458556	-0.147754	-1.21667
Csorokiniana1SL001857t0010	42	160	77	63	31	27	18	29	19	64	40	55	61	125	69	89	54	49	58	126	105	61	34	31	25	34	25	88	56	69	59	68	78	45	40	43	-1.19855	-0.0529885	-1.77338	-0.722401	-0.445724	0.699842	0.605258	2e-128	55.56	Cre06.g279400.t1.2	C.reinhardtii	AT3G45010	scpl48
Csorokiniana1SL003601t0005	42	76	23	20	17	14	18	37	19	28	25	43	60	107	63	89	77	47	57	60	31	19	19	16	26	44	25	38	35	54	57	59	72	45	57	41	-1.45344	0.550019	-0.641859	0.167806	-0.208757	1.7947	0.600909	1e-178	60	Cre06.g267350.t1.2	C.reinhardtii
Csorokiniana1SL008722t0002	42	133	61	90	95	83	128	182	179	50	61	57	137	253	102	218	165	152	58	105	84	88	106	94	183	216	243	68	85	72	132	139	115	112	124	133	0.22221	0.779804	1.37948	0.712518	-0.134553	0.423041	-0.801515	0	68.75	Cre10.g459500.t1.1	C.reinhardtii	AT1G50920
Csorokiniana1SL001210t0001	42	84	44	73	54	75	12	23	26	54	30	44	65	121	37	112	64	76	57	66	60	71	60	85	17	27	35	74	42	56	63	66	42	57	48	67	0.23877	-0.016653	-1.23586	-0.00302755	-0.0907786	-0.346201	1.14206
Csorokiniana1SL000373t0011	41	108	47	85	62	71	69	96	109	71	69	64	144	250	76	406	347	241	56	85	65	83	69	81	99	113	147	97	97	80	138	137	86	208	260	211	0.177708	0.396656	0.801267	1.30616	0.413967	0.632915	0.918857	3e-84	59.66	46903	C.subellipsoidea	AT1G64720	CP5
Csorokiniana1SL003030t0018	41	63	27	27	27	27	23	31	35	27	26	34	56	63	31	52	51	35	56	49	36	26	30	30	32	36	47	36	37	42	54	35	35	26	38	31	-0.71406	0.0994234	-0.28672	-0.282252	-0.293755	0.519728	-0.289287	5e-17	34.57	47031	C.subellipsoidea
Csorokiniana1SL006753t0003	41	44	17	16	16	15	6	12	9	19	26	40	22	33	34	37	14	10	56	34	23	15	18	17	9	14	12	26	36	50	21	18	38	19	10	9	-1.19364	-0.534358	-1.69335	-1.56063	-0.017741	0.641545	0.114979	0	76.03	54483	C.subellipsoidea	AT2G28000	CH-CPN60A,CPN60A,SLP
Csorokiniana1SL003368t0009	41	95	47	94	125	94	121	120	142	19	18	24	42	75	32	57	51	58	56	75	64	92	139	107	174	142	192	25	25	30	40	41	36	29	38	51	0.800042	0.535805	1.38535	0.543224	-1.25979	-1.52403	-2.10192	3e-30	30.22	g10013.t2	C.reinhardtii	AT4G33090	APM1,ATAPM1
Csorokiniana1SL002873t0009	41	123	52	120	110	72	105	121	116	24	16	18	66	116	45	158	119	102	56	97	72	117	123	81	150	144	157	33	23	23	63	63	51	81	89	89	0.514457	1.17666	1.00299	1.72948	-1.52389	-0.861688	-0.797407	2e-95	58.78	Vocar20013964m	V.carteri	AT4G33950	ATOST1,OST1,P44,SNRK2-6,SNRK2.6,SRK2E
Csorokiniana1SL003850t0011	41	75	47	42	41	44	18	43	27	15	13	39	65	128	55	89	102	82	56	59	64	41	46	50	26	51	37	20	18	49	62	70	62	46	76	71	-0.380846	1.15847	-0.653023	1.1522	-1.0389	0.500417	0.766327	6e-63	70	Vocar20012625m	V.carteri	AT4G26555
Csorokiniana1SL007426t0004	41	78	29	94	93	85	36	84	46	46	29	77	70	113	54	246	186	120	56	61	40	92	103	96	52	99	62	63	41	97	67	62	61	126	139	105	0.893317	-0.0827922	0.443474	0.879862	0.361498	-0.614611	0.797885	0	67.3	Vocar20000347m	V.carteri	AT5G37510	CI76,EMB1467
Csorokiniana1SL004236t0001	41	141	59	32	34	26	8	10	10	82	66	88	29	54	18	63	39	44	56	111	81	31	38	29	12	12	13	112	93	111	27	29	20	32	29	39	-1.33676	-2.03446	-2.77749	-1.66947	0.34792	-0.349788	1.45594	0	90.21	Aquca_013_00888.1	A.coerulea	AT1G53750	RPT1A
Csorokiniana1SL002758t0006	41	49	20	51	68	71	57	83	85	14	20	32	46	56	32	205	261	103	56	38	28	50	76	81	82	98	115	19	28	40	44	30	36	105	196	90	0.764093	0.359255	1.27699	2.17328	-0.488715	-0.893553	0.407582	4e-16	67.69	61507	C.subellipsoidea
Csorokiniana1SL011063t0003	41	143	54	110	109	100	52	81	68	44	50	64	72	209	43	218	171	122	56	113	74	107	122	114	74	96	92	60	71	81	69	114	49	112	128	107	0.49757	0.13075	0.107109	0.708273	-0.197347	-0.564167	0.403817
Csorokiniana1SL009639t0005	41	200	67	57	64	38	42	56	48	37	44	44	82	215	73	82	54	50	56	158	92	56	71	43	60	66	64	51	61	55	78	118	83	42	40	44	-0.852658	0.740362	-0.679015	-0.411489	-0.87299	0.72003	-0.605464
Csorokiniana1SL003028t0026	41	117	50	90	79	58	43	85	72	57	36	48	103	158	62	68	43	64	56	92	69	88	88	65	62	100	97	78	51	60	99	87	70	35	32	56	0.152582	0.439721	0.254142	-0.618887	-0.205097	0.0820412	-1.07813	1e-66	35.04	Cre12.g509200.t1.2	C.reinhardtii
Csorokiniana1SL005657t0002	41	137	46	35	36	24	10	32	9	52	44	55	60	84	53	63	44	50	56	108	63	34	40	27	14	37	12	71	62	70	58	46	60	32	33	43	-1.18216	-0.307645	-1.84677	-0.897162	-0.169163	0.705355	0.780447	2e-84	47.12	18099	C.subellipsoidea	AT5G25265
Csorokiniana1SL002961t0013	41	150	55	100	96	69	105	164	167	31	41	40	61	93	45	105	109	59	56	119	75	98	107	79	150	194	226	43	57	50	58	51	51	54	81	52	0.178821	0.0995189	1.18986	0.318219	-0.739414	-0.818716	-1.61105
Csorokiniana1SL021106t0010	41	94	65	141	62	49	14	49	23	397	389	363	266	562	244	2	2	2	56	74	89	138	69	55	19	58	31	544	549	459	256	308	277	1	1	2	0.252685	-0.884689	-1.02213	-8.50382	2.82096	1.68359	-4.66073	1e-14	28.35	442486	S.moellendorffii
Csorokiniana1SL002693t0001	41	58	25	56	51	34	9	23	14	22	25	30	27	43	10	58	56	32	56	45	34	55	57	39	12	27	18	30	35	38	25	23	11	30	42	28	0.160084	-0.771598	-1.22115	-0.0485829	-0.392195	-1.32388	0.780377	0	64.9	54117	C.subellipsoidea	AT1G51980
Csorokiniana1SL007765t0004	41	90	45	85	57	55	30	54	65	32	23	32	71	72	30	86	55	66	56	71	62	83	63	63	42	64	87	44	32	40	68	39	34	44	41	57	0.151144	0.288944	0.038179	0.301193	-0.705101	-0.567301	-0.442087
Csorokiniana1SL001116t0008	41	96	47	33	44	45	14	55	30	29	20	43	55	65	27	26	26	21	56	76	65	32	49	51	20	65	41	39	28	54	53	35	31	13	19	18	-0.563426	-0.0246701	-0.644672	-1.24798	-0.696963	-0.158207	-1.30027
Csorokiniana1SL003509t0011	41	78	24	100	40	73	191	201	255	71	84	77	192	391	172	271	312	150	56	61	32	98	44	83	275	239	345	97	119	97	185	214	195	139	234	131	0.587568	0.92573	2.51715	0.687049	1.06086	1.39902	-0.769247	2e-132	41.57	Bradi2g34110.1	B.distachyon	AT1G15460	ATBOR4,BOR4
Csorokiniana1SL000956t0010	41	65	23	45	36	37	11	24	26	42	35	64	46	74	25	78	65	46	56	51	32	44	40	42	15	28	35	57	49	80	44	41	28	40	49	40	-0.15402	-0.726005	-0.841593	-0.539753	0.425328	-0.146657	0.727169	0	58.53	65805	C.subellipsoidea	AT3G23510
Csorokiniana1SL002023t0003	41	72	28	63	35	63	35	42	41	25	23	26	34	67	27	99	96	54	56	57	38	62	39	72	50	49	56	34	32	33	32	36	30	51	72	47	0.195856	-0.00172064	0.0422961	0.777921	-0.606765	-0.804341	0.128861	7e-105	64.5	47360	C.subellipsoidea	AT3G09770
Csorokiniana1SL002334t0004	41	145	59	68	68	68	169	165	188	33	38	25	122	229	127	172	170	132	56	115	81	66	75	77	243	195	254	45	54	31	117	126	144	88	127	115	-0.198975	1.57238	1.46152	1.34578	-0.952728	0.818625	-1.06846
Csorokiniana1SL005915t0011	41	108	41	51	59	42	36	62	44	23	25	32	103	154	72	147	113	105	56	85	56	50	66	48	51	74	59	32	35	40	99	84	81	75	84	91	-0.271144	1.30981	-0.101795	1.235	-0.88586	0.695098	0.450936	3e-171	57.26	1385	C.subellipsoidea	AT1G17980	PAPS1
Csorokiniana1SL004812t0012	41	42	18	70	80	88	75	104	96	8	6	7	65	60	24	126	130	69	56	33	25	69	89	100	107	123	129	11	8	9	62	33	27	65	97	60	1.1695	2.10088	1.65531	2.96973	-2.01399	-1.08261	-0.699574	3e-96	54.95	Vocar20008378m	V.carteri	AT1G35710
Csorokiniana1SL002764t0015	41	88	40	171	127	141	90	100	155	36	26	27	76	128	55	266	185	148	56	69	55	167	141	160	129	119	210	49	37	34	73	70	63	137	139	129	1.38127	0.773594	1.34705	1.74949	-0.580793	-1.18847	-0.178348	1e-58	48.77	10349	C.subellipsoidea	AT1G69040	ACR4
Csorokiniana1SL017571t0001	40	183	61	121	75	57	36	72	58	87	65	91	105	228	66	232	136	157	54	145	83	118	84	65	51	85	78	119	92	115	101	125	75	119	102	137	-0.0803356	-0.115403	-0.395822	0.136161	0.206321	0.171254	0.738304
Csorokiniana1SL006696t0006	40	69	31	57	51	41	14	24	22	21	28	35	37	58	27	56	34	40	55	55	43	55	57	46	19	28	29	28	39	44	35	32	31	29	25	35	0.0591277	-0.184068	-0.992887	-0.322642	-0.460249	-0.703445	0.209996
Csorokiniana1SL004244t0011	40	110	46	70	56	59	22	35	26	44	36	53	75	115	56	78	81	59	54	87	63	68	63	67	32	42	35	60	51	66	72	63	64	40	60	51	-0.0446436	0.163436	-0.912714	-0.225413	-0.206365	0.0017144	0.480937	7e-93	43.21	Cre03.g149800.t1.3	C.reinhardtii	AT2G35630	GEM1,MOR1
Csorokiniana1SL012167t0001	40	148	49	79	76	73	99	166	112	87	79	109	289	415	257	512	666	284	55	117	67	77	85	83	142	197	151	119	112	137	278	228	292	263	499	248	0.0337017	1.1142	1.03133	1.45571	0.621008	1.70151	1.04538
Csorokiniana1SL008200t0008	40	151	71	120	73	64	100	84	97	66	72	84	198	399	238	388	205	236	55	119	98	117	82	73	143	99	131	91	102	106	190	219	270	199	154	207	-0.00198267	1.1857	0.458167	0.905751	0.133884	1.32157	0.581469	1e-177	51.04	g15149.t1	C.reinhardtii	AT2G35610	XEG113
Csorokiniana1SL002660t0001	40	160	61	104	64	50	35	52	46	141	96	136	51	116	66	158	126	103	54	126	84	101	71	56	50	61	62	193	135	172	49	63	75	81	94	90	-0.207847	-1.41419	-0.604479	-0.910981	0.918724	-0.287622	0.612222	0	82.58	Vocar20004039m	V.carteri	AT4G19210	ATRLI2,RLI2
Csorokiniana1SL003666t0004	40	60	36	44	48	38	33	59	52	11	17	13	35	61	24	86	88	32	54	47	50	43	54	43	47	70	70	15	24	16	33	33	27	44	66	28	-0.107004	0.758173	0.31202	1.30314	-1.44152	-0.576346	-0.450405
Csorokiniana1SL001481t0002	40	117	37	92	108	102	86	128	102	84	88	109	104	187	62	181	152	106	54	92	50	90	120	116	123	151	138	115	124	137	100	103	70	93	114	92	0.726478	-0.467038	1.0666	-0.331608	0.932897	-0.260618	-0.465307	5e-146	81.75	63003	C.subellipsoidea	AT3G58510
Csorokiniana1SL002601t0012	40	124	48	51	33	37	14	30	30	39	46	49	84	189	84	124	106	60	54	98	65	50	36	42	19	36	41	53	64	61	80	104	95	63	79	52	-0.764485	0.644741	-1.18286	0.124963	-0.284162	1.12506	1.02366	3e-133	32.52	Aquca_049_00208.3	A.coerulea	AT5G27970
Csorokiniana1SL010779t0002	40	166	55	64	54	49	13	20	18	17	12	24	62	138	53	5	3	5	55	131	75	62	60	56	19	23	24	23	17	30	60	76	60	2	2	4	-0.547552	1.48251	-1.97688	-3.04174	-1.89744	0.13262	-2.96229
Csorokiniana1SL002391t0008	40	156	57	92	54	43	9	13	16	76	85	99	34	70	32	43	21	25	54	123	78	90	60	48	13	15	21	104	119	125	33	38	36	22	16	22	-0.361717	-1.70193	-2.36793	-2.55279	0.452309	-0.887902	0.267452	0	81.43	Vocar20010119m	V.carteri	AT3G53520	ATUXS1,UXS1
Csorokiniana1SL008673t0004	40	87	37	38	27	36	14	31	28	102	99	155	19	53	28	39	35	25	55	69	50	37	30	41	20	36	38	140	140	196	18	29	32	20	26	21	-0.682087	-2.59007	-0.883416	-2.81928	1.44972	-0.458268	-0.486149	0	74.84	Cre03.g206600.t1.2	C.reinhardtii	AT3G23940
Csorokiniana1SL017857t0005	40	296	131	170	87	71	4	18	13	143	122	103	22	38	15	9	3	7	55	234	180	167	97	81	6	21	18	196	172	130	21	21	16	4	2	6	-0.444707	-3.09179	-3.40758	-5.34133	0.0901384	-2.55694	-1.84361	3e-172	78.33	65254	C.subellipsoidea	AT3G23580	RNR2,RNR2A
Csorokiniana1SL001025t0008	40	107	42	65	31	24	10	31	14	65	40	55	29	66	39	68	59	47	55	84	57	64	35	27	14	36	19	88	56	70	27	36	44	35	44	41	-0.64904	-0.99338	-1.51118	-0.833167	0.123777	-0.220563	0.801788	0	65.8	28885	C.subellipsoidea	AT4G39080	VHA-A3
Csorokiniana1SL000448t0002	40	83	38	74	57	53	32	50	38	88	58	72	82	133	70	99	74	69	55	66	52	72	63	60	46	59	52	120	81	90	78	73	80	51	55	60	0.179558	-0.336731	-0.139671	-0.814271	0.760442	0.244153	0.0858421
Csorokiniana1SL001040t0013	40	40	19	43	47	62	27	34	27	19	17	27	39	59	33	107	127	46	55	31	25	42	53	71	39	40	37	25	23	34	38	32	37	55	95	40	0.561664	0.367093	0.0526516	1.19776	-0.430551	-0.625122	0.714555	7e-45	67.88	64802	C.subellipsoidea	AT1G60900
Csorokiniana1SL020427t0001	40	317	102	94	68	50	14	40	25	114	68	125	51	95	66	47	29	48	55	250	140	92	76	57	20	47	33	156	95	158	49	52	75	24	22	42	-0.982489	-1.21761	-2.14122	-2.22639	-0.12035	-0.355474	-0.205514	3e-85	64.13	Vocar20011225m	V.carteri
Csorokiniana1SL009544t0002	40	48	18	18	24	30	6	5	5	4	5	4	5	3	4	6	9	7	54	38	25	18	27	34	8	6	6	5	7	4	4	2	4	3	6	6	-0.5834	-0.770669	-2.5516	-0.123807	-2.78424	-2.97151	-0.35645
Csorokiniana1SL003160t0002	40	209	74	195	123	110	11	26	15	91	71	87	34	50	31	27	13	16	55	165	102	191	137	125	16	30	20	125	100	109	32	27	35	14	10	14	0.49364	-1.82737	-2.29027	-3.16671	0.0537487	-2.26726	-0.822697	1e-139	52.33	19010	C.subellipsoidea	AT5G08020	ATRPA70B,RPA70B
Csorokiniana1SL008046t0002	40	86	42	50	42	24	41	85	76	190	182	217	278	581	217	110	69	55	54	68	57	49	47	27	58	100	102	261	257	275	267	319	246	56	51	48	-0.537421	0.0713239	0.543818	-2.34865	2.14605	2.75479	-0.746416	7e-99	52.44	64152	C.subellipsoidea	AT4G39830
Csorokiniana1SL002684t0003	39	136	53	153	159	153	414	631	719	27	21	31	136	225	86	679	443	375	54	107	72	150	177	174	595	749	974	36	30	39	130	123	98	348	332	328	1.10213	1.73915	3.31236	3.26025	-1.1489	-0.51188	-1.201	2e-117	58.63	Cre10.g443050.t1.2	C.reinhardtii	AT5G18900
Csorokiniana1SL004514t0005	39	85	30	98	117	85	137	129	149	10	14	14	37	73	30	69	41	52	54	67	41	96	130	97	197	153	202	13	20	17	36	40	34	35	31	45	0.993231	1.12977	1.76855	1.15669	-1.69987	-1.56333	-2.31174	4e-42	43.81	55214	C.subellipsoidea	AT1G17230
Csorokiniana1SL002591t0002	39	53	25	24	18	31	9	14	10	24	33	34	22	45	31	64	70	58	54	42	34	24	20	35	13	17	14	33	46	42	21	24	35	33	52	50	-0.728837	-0.584432	-1.59081	0.155768	-0.0998969	0.0445076	1.64668	6e-180	68.83	Vocar20011640m	V.carteri	AT1G60170	emb1220
Csorokiniana1SL005816t0010	39	77	27	63	42	61	23	34	30	4	12	11	42	82	39	46	41	22	53	60	36	62	47	69	33	40	41	5	16	13	40	45	44	24	31	19	0.245273	1.90881	-0.400454	1.09199	-2.12601	-0.462469	-0.633566	1e-51	30.17	57157	C.subellipsoidea	AT2G44810	DAD1
Csorokiniana1SL005965t0003	39	88	52	63	45	38	4	16	9	44	40	50	4	7	4	7	3	6	53	70	71	62	50	43	6	19	12	60	56	63	4	4	5	4	2	5	-0.320805	-3.89583	-2.38748	-4.0628	-0.118636	-3.69366	-1.79395
Csorokiniana1SL006941t0013	39	93	47	65	52	53	18	43	29	40	37	68	62	88	39	57	44	50	53	74	65	63	58	60	26	51	39	54	52	85	59	48	44	29	33	44	-0.0816077	-0.340505	-0.71708	-0.860765	0.00559144	-0.253306	-0.138094	3e-55	38.02	64466	C.subellipsoidea
Csorokiniana1SL003905t0001	39	65	20	105	52	63	29	52	33	7	7	9	29	54	15	77	76	64	54	51	28	103	58	71	41	62	44	10	10	11	27	30	17	39	57	56	0.813998	1.29276	0.15198	2.33199	-2.12706	-1.6483	0.0529571	3e-17	44.09	Pp1s127_37V6.1	P.patens	AT5G01260
Csorokiniana1SL002592t0009	39	64	31	96	90	76	46	77	60	19	22	41	78	110	52	178	120	93	54	50	42	94	101	86	65	91	81	25	31	51	75	60	59	91	90	81	0.948411	0.843067	0.704356	1.28332	-0.436724	-0.542067	0.142243	2e-25	26.85	Vocar20010863m	V.carteri
Csorokiniana1SL006711t0007	39	72	29	44	21	27	17	18	27	62	64	89	87	100	64	193	146	132	54	57	39	43	23	31	24	21	36	84	90	112	83	55	73	99	109	116	-0.617158	-0.44343	-0.892755	0.176753	0.941064	1.11479	2.01057	0	75.5	28383	C.subellipsoidea	AT5G61140
Csorokiniana1SL006805t0001	39	131	39	71	47	37	13	17	19	56	43	73	35	66	36	73	49	60	53	103	53	70	52	42	19	20	26	77	60	92	34	36	41	37	36	52	-0.357464	-1.04842	-1.69337	-0.867072	0.132808	-0.558144	0.959101	0	82.21	25960	C.subellipsoidea	AT1G78900	VHA-A
Csorokiniana1SL004996t0002	39	121	52	173	102	113	7	25	24	36	52	52	42	54	30	2	3	5	54	96	72	170	114	128	10	30	33	49	73	66	40	29	34	1	2	4	0.897085	-0.863134	-1.61096	-4.61791	-0.232766	-1.99299	-3.23971
Csorokiniana1SL010273t0002	39	73	21	66	74	57	39	57	63	15	13	22	9	14	5	7	4	3	53	57	29	65	83	65	56	67	85	21	18	27	9	8	6	4	3	3	0.610137	-1.58647	0.584253	-2.84286	-1.07272	-3.26932	-4.49984
Csorokiniana1SL011124t0012	39	112	35	57	35	34	87	162	114	268	156	253	369	897	345	148	86	85	53	88	47	55	39	39	124	192	155	368	220	320	355	492	392	76	64	74	-0.500677	0.450261	1.32004	-2.07718	2.26588	3.21682	-1.13134	0	66.47	Cre02.g075050.t1.2	C.reinhardtii	AT5G43340	PHT1;6,PHT6
Csorokiniana1SL005317t0006	39	71	33	75	47	40	66	127	98	78	45	56	171	287	109	29	19	21	53	56	45	74	52	46	95	150	133	107	64	70	164	157	123	15	14	18	0.153991	0.88721	1.29773	-2.36604	0.647053	1.38027	-3.01671
Csorokiniana1SL003133t0011	39	92	34	74	63	50	10	14	14	21	14	13	25	62	22	43	50	30	54	72	46	73	70	56	14	17	19	29	19	16	24	34	25	22	37	26	0.208683	0.360822	-1.78311	0.402366	-1.41933	-1.26719	0.766147	2e-60	38.48	127859	M.pusilla
Csorokiniana1SL007845t0009	39	73	30	101	84	75	189	250	227	29	23	35	116	174	53	292	237	199	54	58	41	99	94	85	271	296	307	40	32	44	111	95	60	150	177	174	0.871179	1.20857	2.52513	2.1205	-0.398877	-0.0614847	-0.803506	3e-54	79.63	15780	C.subellipsoidea	AT2G40140	ATSZF2,CZF1,SZF2,ZFAR1
Csorokiniana1SL007829t0005	39	104	42	41	44	28	27	65	45	44	61	78	51	73	38	97	65	41	54	82	57	40	49	32	38	77	61	60	85	98	49	40	43	50	48	35	-0.679212	-0.887201	-0.127095	-0.868034	0.340991	0.133002	-0.399949
Csorokiniana1SL017140t0001	39	112	72	655	297	175	763	464	523	95	71	84	482	905	973	366	286	275	53	88	99	642	332	199	1097	550	708	130	100	106	463	496	1106	188	214	241	2.28793	2.62198	3.29449	0.937814	0.482057	0.816113	-1.87462	1e-11	68.09	Medtr8g040260.1	M.truncatula
Csorokiniana1SL002335t0021	39	68	26	42	55	76	59	68	67	30	21	31	121	175	75	339	537	134	53	53	36	41	61	86	84	80	91	40	29	39	116	96	85	174	402	117	0.404842	1.45056	0.844734	2.67505	-0.386772	0.658943	1.44354	1e-54	42.41	56833	C.subellipsoidea
Csorokiniana1SL001021t0016	39	86	28	87	65	74	28	55	34	25	34	34	36	88	40	125	121	63	53	68	39	85	72	84	40	65	46	34	48	43	35	48	45	64	91	55	0.597294	0.0254377	-0.071978	0.741918	-0.347131	-0.918987	0.466765	0	57.49	11191	C.subellipsoidea	AT5G53480
Csorokiniana1SL002221t0003	39	170	70	75	54	32	24	45	31	140	112	127	47	82	38	75	53	52	54	134	96	74	60	36	35	53	42	192	157	160	45	45	43	39	40	46	-0.735406	-1.94472	-1.13242	-2.04168	0.845261	-0.364052	-0.0639973	0	86.67	97077	M.pusilla	AT3G19760	EIF4A-III
Csorokiniana1SL006798t0002	39	79	35	54	69	75	44	64	55	35	43	56	54	81	37	160	170	76	54	62	48	52	77	85	63	76	75	47	61	70	51	44	42	82	127	66	0.388436	-0.375544	0.379466	0.627467	0.122005	-0.641975	0.370007	2e-113	82	Vocar20011170m	V.carteri	AT2G18020	EMB2296
Csorokiniana1SL000881t0001	39	162	53	71	50	37	30	63	53	30	29	39	87	165	61	207	231	122	53	128	72	70	56	42	43	75	71	40	40	49	84	90	69	106	173	106	-0.599729	0.910694	-0.421071	1.57345	-0.968239	0.542183	1.02628
Csorokiniana1SL002426t0003	39	51	26	47	36	54	15	16	19	6	2	6	28	34	19	26	31	9	53	40	35	46	40	61	22	19	26	8	3	8	26	18	21	13	23	8	0.198489	1.82087	-0.952192	1.2536	-2.78276	-1.16038	-0.576966	3e-41	35.82	Gorai.001G248100.1	G.raimondii	AT5G03070	IMPA-9
Csorokiniana1SL002633t0002	39	256	112	69	35	41	45	73	40	76	41	78	95	91	54	62	54	47	54	202	154	68	39	47	65	87	54	104	58	99	91	50	61	32	40	41	-1.41658	-0.371186	-0.999378	-1.21146	-0.651347	0.394047	-0.863427
Csorokiniana1SL004501t0016	39	69	29	62	72	69	45	62	65	14	10	18	49	47	28	98	88	54	54	55	40	60	80	79	65	73	88	19	14	23	47	26	32	50	66	47	0.563548	0.890586	0.609282	1.53972	-1.39995	-1.07291	-0.469505	3e-120	74.55	g11465.t1	C.reinhardtii
Csorokiniana1SL004955t0004	39	58	36	178	163	119	75	148	99	13	13	7	21	14	7	74	185	51	54	46	50	175	182	135	108	175	134	17	18	8	20	7	8	38	138	45	1.72097	-0.317864	1.48317	2.33531	-1.7686	-3.80743	-0.916454
Csorokiniana1SL004884t0004	39	133	61	39	49	24	22	34	18	53	50	40	42	75	36	16	11	13	54	105	84	38	55	27	31	40	24	73	70	51	40	41	40	8	8	11	-1.01621	-0.667516	-1.3403	-2.83747	-0.326521	0.0221723	-1.82369
Csorokiniana1SL018487t0002	39	61	11	55	45	52	3	10	7	38	31	63	10	19	11	2	2	2	53	48	15	53	50	59	4	12	9	52	44	79	10	10	13	1	1	2	0.486863	-2.42641	-2.17394	-5.3546	0.594736	-2.31853	-2.58592	2e-65	45.6	64865	C.subellipsoidea
Csorokiniana1SL000450t0002	39	169	63	88	69	55	14	32	24	34	29	29	36	73	32	50	61	40	53	133	86	86	77	62	20	38	32	46	40	36	35	40	36	25	46	35	-0.271191	-0.142138	-1.59646	-0.209764	-1.15428	-1.02523	0.232413	6e-92	60	58167	M.pusilla
Csorokiniana1SL001465t0012	39	193	81	97	94	84	38	68	47	69	51	58	91	194	91	94	85	54	53	152	111	95	105	95	54	80	63	95	72	73	87	106	104	48	64	47	-0.0972001	0.305673	-0.680285	-0.594389	-0.395933	0.00693992	-0.310037	0	78.77	53991	C.subellipsoidea	AT1G10950	AtTMN1,TMN1
Csorokiniana1SL017763t0001	39	117	51	63	35	29	17	37	35	74	62	65	35	55	34	82	63	64	53	92	69	62	39	33	24	44	47	101	88	82	33	30	38	42	47	56	-0.682179	-1.41196	-0.891661	-0.895825	0.329232	-0.400551	0.325068
Csorokiniana1SL006394t0015	39	53	32	25	36	29	17	16	17	24	24	30	42	86	45	112	73	65	54	42	43	24	40	33	24	18	23	33	34	37	40	47	51	58	55	56	-0.521434	0.408976	-1.09102	0.695847	-0.414912	0.515498	1.37196	8e-58	28.91	49034	C.subellipsoidea	AT2G26170	CYP711A1,MAX1
Csorokiniana1SL004428t0008	38	170	64	88	82	71	33	45	33	10	8	9	66	119	49	75	62	39	52	134	87	86	92	81	47	53	45	14	11	11	63	65	55	39	46	34	-0.0792837	2.35638	-0.913253	1.73107	-2.93161	-0.495948	-0.287286
Csorokiniana1SL003433t0001	38	68	36	100	79	59	55	46	45	11	40	27	108	298	91	26	8	6	52	54	50	98	88	67	79	55	61	15	56	34	104	163	103	13	6	5	0.702028	1.80706	0.324251	-2.10378	-0.556608	0.548423	-2.98464
Csorokiniana1SL002649t0002	38	57	27	42	35	33	13	27	19	11	12	15	27	47	18	41	36	23	52	45	37	41	39	38	19	31	26	15	17	18	26	26	20	21	27	20	-0.177839	0.519604	-0.812786	0.426904	-1.40428	-0.706834	-0.164586	0	65.63	Cre12.g539000.t1.2	C.reinhardtii	AT2G38670	PECT1
Csorokiniana1SL001944t0002	38	88	34	66	34	36	19	18	14	23	25	34	55	78	34	97	74	73	52	70	47	65	38	41	27	21	19	32	35	42	52	43	39	50	55	64	-0.230186	0.293259	-1.3167	0.631001	-0.625881	-0.102437	1.32182	6e-130	57.86	Cre07.g328900.t1.2	C.reinhardtii	AT5G12180	CPK17
Csorokiniana1SL000634t0005	38	53	23	60	88	87	22	52	44	50	43	72	98	178	76	78	69	46	52	41	31	58	98	99	31	61	60	68	60	90	94	97	86	40	52	40	1.04135	0.345641	0.291001	-0.728744	0.816533	0.120822	-0.203211	2e-88	61.43	Pp1s154_103V6.2	P.patens	AT4G11820	EMB2778,FKP1,HMGS,MVA1
Csorokiniana1SL006137t0001	38	95	31	37	31	21	24	41	23	31	40	50	50	115	65	83	56	37	52	75	43	36	34	23	34	49	31	42	56	63	48	63	73	43	42	32	-0.849655	0.195777	-0.57147	-0.465122	-0.0700992	0.975333	0.0362492
Csorokiniana1SL004033t0010	38	172	63	69	73	50	47	64	66	36	40	38	84	184	54	98	68	80	52	136	87	67	81	57	68	76	89	49	56	48	80	101	61	50	51	70	-0.418467	0.654875	-0.234536	0.154215	-0.832761	0.240581	-0.44401	3e-140	55.56	101616	M.pusilla	AT4G01370	ATMPK4,MPK4
Csorokiniana1SL018028t0004	38	80	44	64	65	49	62	50	65	20	19	41	60	100	61	37	29	33	52	63	61	63	72	55	89	59	88	27	27	52	57	55	69	19	21	28	0.11994	0.769052	0.432368	-0.630777	-0.720673	-0.0715603	-1.78382	1e-112	48.72	14223	C.subellipsoidea	AT1G71696	SOL1
Csorokiniana1SL008042t0004	38	157	55	65	83	71	148	183	181	109	105	127	170	310	146	350	205	222	52	124	75	63	92	80	212	217	245	149	148	160	164	170	166	179	154	194	-0.0861339	0.126502	1.42958	0.206302	0.869345	1.08198	-0.353934	3e-179	76.66	Vocar20003889m	V.carteri	AT1G56110	NOP56
Csorokiniana1SL002267t0002	38	148	45	64	57	57	30	45	53	53	43	72	48	88	33	113	154	77	52	117	62	62	63	64	42	53	71	73	60	90	46	48	37	58	115	67	-0.282077	-0.76956	-0.46623	0.108313	-0.0479736	-0.535457	0.52657	5e-13	72.73	Aquca_016_00145.1	A.coerulea	AT4G31985
Csorokiniana1SL001915t0002	38	72	25	56	48	53	13	26	28	80	55	69	49	77	25	36	62	33	52	57	34	55	54	60	19	31	37	110	78	87	47	42	28	18	46	28	0.241735	-1.23445	-0.718037	-1.5661	0.943354	-0.532827	0.09529	1e-21	33.45	68093	C.subellipsoidea	AT5G19660	ATS1P,ATSBT6.1,S1P
Csorokiniana1SL003187t0003	38	116	30	52	54	54	22	44	25	31	23	41	50	102	45	100	114	55	52	91	41	51	60	61	31	52	34	42	32	52	48	56	51	51	85	48	-0.0904791	0.290872	-0.65543	0.544994	-0.53955	-0.158198	0.660873	1e-66	41.42	g14798.t1	C.reinhardtii	AT2G31650	ATX1,SDG27
Csorokiniana1SL002752t0004	38	219	85	122	62	40	27	66	62	111	95	91	58	115	40	3	2	6	52	173	116	119	69	45	39	78	83	152	134	115	56	63	45	2	1	5	-0.546557	-1.29615	-0.765468	-5.67568	0.236047	-0.513547	-4.67417
Csorokiniana1SL005162t0020	38	137	66	47	64	50	46	40	37	71	69	72	451	664	308	28	25	15	52	108	91	46	71	56	65	47	49	97	97	91	434	364	350	14	18	13	-0.53523	2.00582	-0.630065	-2.64796	0.185967	2.72701	-1.83193
Csorokiniana1SL004366t0006	38	90	40	99	60	49	36	59	40	48	50	35	74	121	53	133	108	61	52	71	55	97	67	56	52	69	54	65	70	44	71	66	60	68	81	53	0.303862	0.131941	-0.0209164	0.176279	0.0162375	-0.155683	0.213433	0	74.79	11403	C.subellipsoidea	AT1G13350
Csorokiniana1SL005879t0005	38	33	15	31	48	54	17	24	23	16	7	21	37	46	32	48	60	25	52	26	21	30	53	61	24	28	31	22	10	27	36	25	36	25	45	22	0.556264	0.731094	-0.22412	0.647918	-0.750525	-0.575695	0.121513	7e-22	53.09	Ciclev10017104m	C.clementina	AT2G33810	SPL3
Csorokiniana1SL003484t0005	38	132	61	54	29	29	15	28	24	57	55	80	71	145	68	124	78	71	52	104	83	52	32	32	22	33	32	77	78	101	68	79	77	63	58	62	-1.02489	-0.19219	-1.46179	-0.481378	0.102909	0.935611	1.08332	9e-171	54.39	Carubv10008615m	C.rubella	AT1G13320	PP2AA3
Csorokiniana1SL004617t0005	38	92	37	117	127	152	88	113	118	25	24	34	59	113	33	138	127	87	52	72	51	115	141	173	126	134	159	34	34	43	56	62	37	71	95	76	1.29606	0.487318	1.26037	1.1293	-0.661171	-1.46991	-0.792236	5e-54	37.01	64994	C.subellipsoidea	AT5G49470
Csorokiniana1SL000986t0010	38	118	56	54	38	39	13	38	25	50	31	58	53	78	38	27	22	17	52	93	77	53	42	44	18	45	34	69	44	73	51	43	43	14	16	14	-0.670516	-0.437325	-1.19842	-2.04703	-0.265786	-0.0325956	-1.11439	3e-69	33.67	Thhalv10023955m	T.halophila	AT1G61130	SCPL32
Csorokiniana1SL001483t0011	38	55	25	42	39	49	23	18	28	5	12	13	47	83	40	169	255	81	52	43	34	41	44	56	32	21	38	7	17	16	45	46	45	87	191	70	0.126973	1.77573	-0.498821	3.13633	-1.69996	-0.0511958	1.9352	5e-56	43.02	61074	C.subellipsoidea	AT3G47890
Csorokiniana1SL005670t0004	38	96	36	45	44	30	18	34	25	57	57	66	42	85	43	125	116	80	52	75	49	44	49	34	26	40	34	78	80	84	40	46	49	64	87	70	-0.47064	-0.831883	-0.812477	-0.126797	0.457353	0.0961106	1.14303	0	61.65	Vocar20003562m	V.carteri	AT5G19690	STT3A
Csorokiniana1SL006123t0002	38	116	47	11	2	6	7	10	4	14	10	22	36	66	44	63	48	42	52	92	64	10	2	7	9	12	5	19	14	27	35	36	50	32	36	37	-3.42012	0.997777	-2.95928	0.787442	-1.77539	2.6425	1.97133	1e-45	42.86	46287	C.subellipsoidea	AT4G20760
Csorokiniana1SL010110t0001	38	66	41	67	71	62	41	56	48	69	60	95	140	284	93	294	204	154	52	52	56	66	79	71	58	66	64	95	84	120	134	155	105	151	153	134	0.42938	0.404956	0.239131	0.554373	0.900829	0.876405	1.21607
Csorokiniana1SL017133t0001	38	97	66	1541	2155	2054	3023	866	261	101	71	75	3379	7109	5465	2583	77	1077	51	76	91	1511	2407	2336	4345	1027	354	139	100	94	3248	3899	6216	1326	58	942	4.83848	5.32931	4.71127	2.80696	0.604534	1.09537	-1.29977	8e-12	40.57	Solyc11g044610.1.1	S.lycopersicum
Csorokiniana1SL003732t0007	38	53	22	36	49	49	12	32	19	10	15	14	29	58	20	89	112	56	52	42	30	35	54	56	17	38	25	14	21	18	28	32	22	46	84	49	0.235329	0.633424	-0.6278	1.76072	-1.22537	-0.827274	1.16315	4e-97	52.81	Pavir.Ba01234.3.p	P.virgatum	AT5G47040	LON2
Csorokiniana1SL007748t0003	38	86	33	54	67	67	29	82	38	28	18	37	51	50	26	37	41	31	52	68	45	52	74	76	41	97	51	38	25	46	49	27	30	19	30	27	0.296261	-0.0501668	0.197977	-0.514982	-0.593381	-0.939809	-1.30634	3e-18	36.55	Vocar20000295m	V.carteri
Csorokiniana1SL001953t0002	38	94	44	51	76	80	64	97	102	26	31	34	73	126	60	98	93	58	52	74	61	50	85	90	91	115	138	35	43	43	70	69	68	50	70	50	0.269294	0.768588	0.885043	0.490619	-0.624747	-0.125454	-1.01917	1e-82	54.15	55214	C.subellipsoidea	AT1G17230
Csorokiniana1SL004483t0011	38	98	24	30	36	28	17	29	16	19	21	21	55	73	43	57	60	39	52	77	32	29	40	32	24	34	21	26	30	27	53	40	48	29	45	34	-0.679479	0.777122	-1.02124	0.386457	-0.967836	0.488765	0.439858	7e-46	41.89	Vocar20011131m	V.carteri
Csorokiniana1SL005214t0008	38	88	28	43	23	16	11	13	6	64	39	57	32	41	17	35	30	23	52	69	38	42	25	18	16	15	8	87	55	72	31	22	19	18	22	20	-0.908229	-1.56696	-2.00912	-1.8328	0.43471	-0.224021	0.611031
Csorokiniana1SL002283t0004	37	78	27	26	22	28	4	14	9	43	63	75	36	50	25	45	38	31	51	61	37	25	25	32	6	16	12	59	89	95	34	27	28	23	28	27	-0.864853	-1.44107	-2.13507	-1.64005	0.702116	0.125903	1.19714	1e-167	75.22	PGSC0003DMP400026964	S.tuberosum	AT1G53240	mMDH1
Csorokiniana1SL009275t0005	37	155	55	131	90	94	11	18	13	56	53	63	21	31	17	23	16	20	50	123	75	128	101	106	16	21	18	76	75	80	20	17	19	12	12	18	0.437937	-2.05563	-2.17588	-2.48135	-0.102562	-2.59613	-0.408029	0	63.85	45866	C.subellipsoidea	AT5G66750	ATDDM1,CHA1,CHR01,CHR1,DDM1,SOM1,SOM4
Csorokiniana1SL005839t0002	37	54	16	80	81	112	107	131	114	30	14	30	93	144	57	323	284	153	50	42	21	78	91	127	153	156	154	41	20	37	89	79	65	166	212	133	1.3817	1.24741	2.02334	2.38038	-0.211727	-0.346015	0.145318
Csorokiniana1SL012762t0001	37	48	32	33	31	26	27	25	47	42	43	55	89	96	44	214	231	165	51	38	44	32	34	29	38	29	63	58	60	70	86	52	50	110	173	144	-0.48353	0.00632958	-0.0284086	1.19018	0.49517	0.985029	1.71376	1e-30	67.37	Cre02.g078100.t1.3	C.reinhardtii	AT1G76810
Csorokiniana1SL009254t0010	37	123	52	74	36	39	10	28	16	91	101	125	56	82	32	122	90	72	51	97	72	72	40	44	14	33	21	124	143	158	53	45	36	63	67	63	-0.48943	-1.65761	-1.67544	-1.13878	0.952581	-0.215596	1.48924	0	72.76	65794	C.subellipsoidea	AT1G06220	CLO,GFA1,MEE5
Csorokiniana1SL018094t0002	37	119	43	135	105	71	70	100	95	25	24	22	21	59	17	36	23	27	51	94	59	132	117	81	100	119	128	34	33	27	20	32	19	18	17	24	0.694209	-0.386552	0.767635	-0.669384	-1.11577	-2.19653	-2.55279
Csorokiniana1SL003701t0003	37	106	47	40	37	30	47	112	68	8	7	11	82	65	45	53	36	21	51	83	65	39	41	34	68	133	92	11	10	14	79	35	51	27	27	18	-0.800794	2.24509	0.55747	1.04009	-2.51596	0.529925	-2.03334
Csorokiniana1SL002121t0001	37	109	53	54	25	30	6	8	11	51	52	65	41	62	14	18	13	14	51	86	73	53	28	34	9	9	15	70	73	82	39	34	16	9	10	12	-0.8677	-1.3361	-2.66783	-2.85252	0.103928	-0.364474	-0.0807654
Csorokiniana1SL000603t0004	37	32	21	30	54	64	28	40	36	10	10	20	26	38	7	34	16	8	50	25	29	29	60	73	40	47	48	14	14	25	25	21	8	17	12	7	0.640224	0.0222932	0.380865	-0.536818	-0.990729	-1.60866	-1.90841
Csorokiniana1SL004752t0008	37	101	53	146	89	107	4	7	14	58	70	100	8	7	7	3	3	2	51	80	73	143	100	122	6	8	18	79	98	127	8	4	8	2	2	2	0.839932	-3.9606	-2.6534	-5.77597	0.576037	-4.22449	-2.54653
Csorokiniana1SL006248t0006	37	112	45	38	28	19	12	19	17	64	44	39	70	109	55	62	33	43	50	88	62	37	31	21	17	23	23	87	61	49	67	60	62	32	24	38	-1.17653	-0.0643823	-1.67135	-1.07177	-0.0216664	1.09048	0.577915
Csorokiniana1SL008702t0002	37	54	19	70	89	107	64	62	71	5	3	5	12	23	8	47	83	37	50	42	25	68	99	122	91	73	96	7	4	6	11	13	9	24	62	32	1.29291	0.971442	1.14033	2.82315	-2.81845	-3.13992	-1.13563
Csorokiniana1SL002599t0005	37	70	24	142	133	109	131	171	176	35	27	52	42	111	35	56	34	72	51	55	32	139	148	124	188	203	239	47	37	65	40	61	39	29	25	63	1.57315	-0.0961779	2.18944	-0.35434	0.118184	-1.55114	-2.42559
Csorokiniana1SL004118t0001	37	69	31	42	31	36	15	28	13	45	46	72	23	50	20	93	59	33	50	54	42	41	35	41	21	33	18	62	64	91	22	27	23	47	44	29	-0.324382	-1.58628	-1.02835	-0.852384	0.569494	-0.692402	0.745459	0	72.62	53820	C.subellipsoidea	AT4G34350	CLB6,HDR,ISPH
Csorokiniana1SL009546t0002	37	61	41	122	97	96	74	85	109	38	37	53	53	100	36	121	104	111	50	48	56	120	108	109	106	100	147	51	52	67	50	55	41	62	78	97	1.12146	-0.225843	1.18974	0.472808	0.141476	-1.20582	-0.575453
Csorokiniana1SL006707t0006	37	45	17	35	37	55	15	25	24	18	13	21	33	38	25	75	107	32	50	35	23	34	41	63	21	29	32	24	18	26	32	21	28	38	80	28	0.341205	0.25073	-0.410577	1.11171	-0.685626	-0.776102	0.836658	6e-55	54.46	26921	C.subellipsoidea	AT4G11570
Csorokiniana1SL005866t0004	37	44	15	68	68	46	37	34	35	33	29	32	48	94	30	12	11	7	51	34	21	67	75	52	52	40	47	45	40	40	46	51	34	6	8	6	0.877708	0.0572241	0.399365	-2.66231	0.25118	-0.569304	-2.8105
Csorokiniana1SL004739t0002	37	75	22	45	32	32	20	26	29	24	25	54	29	70	19	72	55	22	50	59	30	44	35	36	29	31	39	32	35	68	28	38	22	37	41	19	-0.271266	-0.620788	-0.500665	-0.471855	-0.040738	-0.39026	-0.0119279
Csorokiniana1SL006301t0015	37	55	20	41	83	96	65	80	75	25	19	32	94	149	57	49	47	20	51	43	27	40	93	109	93	94	101	34	27	40	90	82	64	25	35	18	0.999885	1.23711	1.24993	-0.371574	-0.272564	-0.035336	-1.89407	1e-13	31.07	Vocar20000295m	V.carteri
Csorokiniana1SL007870t0008	37	78	31	34	22	28	17	25	24	44	67	64	77	127	47	127	110	75	51	62	42	33	25	31	24	29	32	60	95	80	74	69	53	65	82	65	-0.79151	-0.26123	-0.855136	-0.144552	0.607272	1.13755	1.31786	4e-89	37.57	46554	C.subellipsoidea	AT1G32750	GTD1,HAC13,HAF01,HAF1,TAF1
Csorokiniana1SL008033t0004	37	70	28	49	33	27	17	52	37	41	44	58	74	117	57	95	61	56	50	55	38	48	37	31	24	62	49	56	62	73	71	64	65	49	45	49	-0.305233	0.0620043	-0.0753717	-0.426282	0.423904	0.791141	0.0729941	0	81.82	Vocar20012317m	V.carteri	AT3G59990	MAP2B
Csorokiniana1SL001498t0006	37	64	25	22	14	30	6	9	9	19	21	26	59	45	36	54	94	37	50	50	34	21	15	34	9	11	12	26	29	32	56	24	40	28	70	32	-0.938307	0.47205	-2.09629	0.572135	-0.626741	0.783616	2.04169	2e-53	34.86	MDP0000199958	M.domestica	AT3G13330	PA200
Csorokiniana1SL003625t0002	37	87	23	29	31	28	6	21	10	35	28	46	42	53	26	79	71	45	51	68	31	28	35	32	9	25	14	47	39	58	40	29	29	41	53	39	-0.66115	-0.556549	-1.67237	-0.114819	-0.0633529	0.0412483	1.4942	2e-37	44.44	56431	C.subellipsoidea	AT2G46170
Csorokiniana1SL000680t0004	37	160	56	64	43	36	25	47	41	80	70	77	68	126	45	82	42	53	51	126	77	62	48	40	36	56	56	110	99	97	65	69	51	42	31	46	-0.754808	-0.727204	-0.787899	-1.35602	0.266576	0.294179	-0.30154	1e-150	59.52	Vocar20008285m	V.carteri	AT1G36050
Csorokiniana1SL003772t0002	37	102	40	87	63	58	32	57	50	11	11	9	43	75	49	35	33	32	50	80	55	85	70	66	45	67	67	15	15	11	41	41	55	18	25	28	0.254973	1.75908	-0.0470805	0.783832	-2.1889	-0.684795	-1.35799
Csorokiniana1SL019121t0001	37	47	26	28	15	17	4	11	8	7	5	4	3	2	3	2	3	13	51	37	36	27	17	19	6	13	11	10	7	5	3	1	3	1	2	11	-0.967697	-1.55455	-2.0567	-0.568105	-2.50589	-3.09274	-1.01729
Csorokiniana1SL006229t0001	37	112	42	88	58	35	13	22	17	14	12	27	27	40	16	23	16	23	50	88	58	86	65	39	19	26	23	19	17	34	25	22	18	12	12	20	-0.0461027	-0.0853106	-1.54365	-0.676641	-1.49382	-1.53303	-0.626807
Csorokiniana1SL005192t0007	37	69	35	68	67	56	94	171	137	30	38	23	71	154	59	179	102	133	50	55	48	66	74	64	134	202	186	40	53	28	68	84	67	92	76	116	0.41821	0.851159	1.77345	1.22089	-0.326833	0.106116	-0.879394	0	51.38	Cre06.g263950.t1.3	C.reinhardtii	AT1G10130	ATECA3,ECA3
Csorokiniana1SL004474t0003	37	189	69	106	75	58	25	46	36	13	17	17	34	75	25	100	52	49	50	149	95	103	83	65	35	55	48	17	24	22	33	41	28	51	39	43	-0.22371	0.706814	-1.09395	1.08126	-2.23271	-1.30219	-0.0574915	8e-53	32.9	Vocar20000622m	V.carteri
Csorokiniana1SL006292t0010	37	80	41	74	30	58	20	44	31	36	54	63	72	126	63	102	101	76	50	63	56	72	33	66	29	52	41	49	76	79	69	69	72	52	75	67	0.0198421	0.0317518	-0.463798	-0.0758872	0.278853	0.290762	0.666763	0	70.61	Thecc1EG032899t3	T.cacao	AT5G13010	EMB3011
Csorokiniana1SL005878t0010	37	59	22	36	26	18	11	33	19	48	49	43	39	86	54	48	54	46	50	47	30	35	29	20	15	39	25	66	68	54	38	47	61	25	40	40	-0.600537	-0.367126	-0.690028	-0.835708	0.565864	0.799275	0.420184	5e-117	51.76	g14925.t1	C.reinhardtii	AT4G28070
Csorokiniana1SL022619t0001	37	103	51	123	108	81	42	65	82	44	46	57	36	90	20	82	54	66	51	81	70	121	121	92	60	77	111	60	64	72	35	49	23	42	40	58	0.720394	-0.877611	0.292846	-0.489104	-0.046003	-1.64401	-0.827952
Csorokiniana1SL006275t0019	37	81	28	60	93	106	208	308	212	13	8	10	121	161	68	840	818	440	51	64	38	59	104	120	299	366	287	17	11	13	116	88	77	431	613	385	0.893185	2.77344	2.64309	5.11938	-1.89007	-0.00980867	0.586231	4e-33	53.69	55478	C.subellipsoidea	AT1G01060	LHY,LHY1
Csorokiniana1SL001449t0002	37	45	11	31	44	63	16	43	28	15	14	20	58	82	38	57	72	21	51	36	15	30	49	72	22	50	37	20	20	25	56	45	43	29	54	18	0.565162	1.13966	0.115641	0.630016	-0.644475	-0.0699744	-0.1301
Csorokiniana1SL007914t0001	36	125	57	94	80	59	74	116	116	68	47	86	44	97	43	178	94	119	49	99	78	92	89	67	106	138	157	93	66	108	42	53	48	91	70	104	0.13231	-0.895632	0.828514	-0.00842336	0.241121	-0.786821	-0.595816
Csorokiniana1SL001475t0002	36	107	53	56	40	32	30	46	48	29	33	57	197	319	161	327	323	189	49	85	72	54	44	36	42	54	65	40	47	72	189	175	183	168	242	165	-0.617662	1.78507	-0.353031	1.86016	-0.380187	2.02255	1.83301	7e-141	39.87	47815	C.subellipsoidea	AT5G49960
Csorokiniana1SL005582t0002	36	147	67	48	39	29	43	105	72	25	28	36	54	75	43	44	59	28	49	116	92	47	44	32	62	124	97	34	40	45	52	41	49	23	44	25	-1.06667	0.257816	0.13328	-0.384771	-1.11873	0.205754	-1.63678	5e-34	42.94	60416	C.subellipsoidea
Csorokiniana1SL006398t0010	36	123	54	60	50	41	21	58	34	68	55	74	30	65	37	52	34	26	49	97	74	59	56	47	30	68	46	93	78	93	29	35	42	27	25	22	-0.450759	-1.31945	-0.609914	-1.8247	0.258635	-0.610052	-0.956148	6e-54	39.22	64466	C.subellipsoidea
Csorokiniana1SL002777t0013	36	54	26	45	28	38	37	41	43	50	42	45	70	133	76	200	168	121	49	43	35	44	31	43	53	49	58	69	59	56	67	73	86	102	126	106	-0.106432	0.29682	0.332061	0.865335	0.528073	0.931324	1.06135	5e-162	58.62	30447	C.subellipsoidea	AT3G05740	RECQI1
Csorokiniana1SL007280t0004	36	112	41	51	59	31	18	36	38	38	41	46	23	49	21	53	25	37	49	88	56	50	65	35	25	42	52	52	57	58	22	27	24	27	19	32	-0.359455	-1.21548	-0.70235	-1.10117	-0.206916	-1.06294	-0.60574	2e-56	60.9	Potri.T155200.1	P.trichocarpa	AT1G75760
Csorokiniana1SL003938t0008	36	101	41	78	43	49	15	44	22	60	54	43	56	86	38	84	66	49	49	80	56	76	48	55	21	52	30	82	76	54	54	47	43	43	49	43	-0.0509441	-0.561902	-0.86007	-0.655072	0.197358	-0.313601	0.402356	0	59.66	47698	C.subellipsoidea	AT1G08730	ATXIC,XIC
Csorokiniana1SL004628t0007	36	79	26	40	53	37	43	67	50	104	112	150	80	148	70	159	119	87	49	62	35	39	59	42	61	79	68	142	157	190	77	81	79	81	89	76	-0.0652602	-1.04445	0.510284	-0.99222	1.74519	0.766	0.242684	0	80.51	Vocar20002716m	V.carteri	AT1G74040	IMS1,IPMS2,MAML-3
Csorokiniana1SL006023t0005	36	38	29	56	89	86	28	51	47	12	14	13	4	5	8	3	2	2	49	30	40	55	99	97	40	60	63	16	19	16	4	3	9	2	1	2	1.0811	-1.72802	0.453118	-3.43961	-1.19184	-4.00095	-5.08457
Csorokiniana1SL004935t0001	36	65	23	92	35	48	19	40	28	35	43	53	64	99	34	127	86	58	49	51	32	90	39	54	27	47	38	47	61	66	61	54	38	65	64	50	0.476562	-0.184886	-0.220769	0.0420548	0.408808	-0.25264	0.671632	0	73.94	Vocar20008227m	V.carteri	AT4G30950	FAD6,FADC,SFD4
Csorokiniana1SL003920t0007	36	117	39	48	38	31	11	26	20	59	46	57	54	92	51	50	37	42	49	92	54	47	42	35	15	31	27	81	64	72	52	50	57	26	27	37	-0.650704	-0.442983	-1.41759	-1.27493	0.154503	0.362224	0.297171	8e-136	39.97	Pp1s14_328V6.1	P.patens	AT3G09100
Csorokiniana1SL022584t0001	36	288	118	236	185	155	60	103	60	143	87	111	42	139	95	172	126	78	49	227	162	231	206	176	86	122	81	196	122	140	40	76	108	88	94	68	0.483924	-1.0273	-0.606567	-0.869139	0.0633703	-1.44785	-0.199202	8e-49	46.03	24674	C.subellipsoidea	AT1G05190	emb2394
Csorokiniana1SL009360t0001	36	96	35	87	53	43	35	36	45	32	29	43	69	114	73	137	116	98	49	75	48	85	59	48	50	43	61	43	41	54	66	62	82	70	87	86	0.152697	0.603753	-0.168151	0.809162	-0.321208	0.129848	0.656105	0	69.15	68029	C.subellipsoidea	AT5G26680
Csorokiniana1SL003702t0001	36	100	45	40	34	27	46	106	67	7	7	11	71	60	39	48	35	19	49	79	61	39	38	30	66	126	90	10	10	13	68	33	44	24	26	17	-0.819506	2.14813	0.580565	1.03704	-2.52524	0.442396	-2.06877
Csorokiniana1SL003529t0010	36	129	52	47	25	38	6	34	38	128	113	133	26	36	24	5	5	3	49	102	71	46	28	43	9	40	51	176	160	168	25	19	27	3	4	3	-0.926933	-2.81985	-1.15244	-5.81519	1.18175	-0.711166	-3.481	5e-11	43.68	31578.m000014	R.communis
Csorokiniana1SL003197t0001	36	88	39	24	21	18	12	13	12	35	24	51	65	84	47	66	52	43	49	70	53	23	23	20	17	15	16	48	33	65	63	46	53	34	39	37	-1.35998	0.14571	-1.83048	-0.413204	-0.239275	1.26642	1.178	0	55.24	Potri.003G113400.1	P.trichocarpa	AT4G12400
Csorokiniana1SL003609t0002	36	60	23	63	40	46	34	44	48	41	29	38	75	120	35	176	161	96	49	47	32	61	44	52	48	52	65	56	41	47	72	66	39	90	121	84	0.308088	0.290656	0.376654	1.02531	0.182394	0.164961	0.831046
Csorokiniana1SL003580t0001	36	95	44	52	29	34	13	35	21	23	23	34	43	80	43	43	24	39	49	75	60	51	32	38	19	42	28	32	32	43	41	44	48	22	18	34	-0.60821	0.329007	-1.05579	-0.531411	-0.794361	0.142856	-0.269983	0	67.9	54267	C.subellipsoidea	AT2G07050	CAS1
Csorokiniana1SL000968t0011	36	85	38	60	64	68	26	73	45	33	18	26	122	199	90	65	96	61	49	67	52	59	72	77	37	87	61	45	25	33	117	109	102	33	72	53	0.307818	1.67537	0.135048	0.619884	-0.706487	0.661069	-0.221651	2e-56	31.11	65215	C.subellipsoidea
Csorokiniana1SL003698t0003	36	132	54	83	69	73	39	104	54	45	47	65	135	224	73	95	64	84	49	104	74	81	77	83	55	123	73	62	66	82	129	123	82	49	48	73	0.0835009	0.678128	0.147344	-0.301605	-0.11941	0.475217	-0.568359
Csorokiniana1SL005771t0003	36	189	95	186	92	100	122	183	169	73	48	55	83	144	59	126	95	78	49	149	130	182	102	114	175	217	228	99	68	70	79	79	67	65	71	68	0.278677	-0.0746724	0.917255	-0.219624	-0.472221	-0.82557	-1.6091	4e-20	43.75	Vocar20000071m	V.carteri
Csorokiniana1SL003687t0002	36	58	29	107	67	97	5	10	9	17	18	22	12	16	5	11	5	93	49	45	40	105	75	110	7	12	12	23	25	28	12	9	6	6	3	81	1.11349	-1.55992	-2.10122	0.246283	-0.822243	-3.49565	1.52526	4e-55	44.94	20657	C.subellipsoidea	AT1G69770	CMT3
Csorokiniana1SL020396t0009	36	49	24	51	69	93	53	159	127	5	4	8	57	46	35	181	329	113	49	39	32	50	77	105	75	188	171	7	6	10	55	25	39	93	246	99	0.944285	2.39827	1.85198	4.27402	-2.41329	-0.959301	0.00874386
Csorokiniana1SL006005t0002	36	55	17	28	18	18	4	10	5	27	20	26	19	23	13	24	31	17	49	43	23	27	20	20	6	12	7	36	28	33	18	12	15	12	23	15	-0.764715	-1.11771	-2.24473	-0.958086	-0.246564	-0.599556	1.04008	2e-145	74.24	30084	C.subellipsoidea	AT5G05780	AE3,ATHMOV34,RPN8A
Csorokiniana1SL006031t0001	36	146	62	180	125	113	114	127	158	43	31	33	52	137	40	170	148	125	49	115	85	176	140	129	164	151	214	59	43	42	50	75	45	87	111	109	0.832796	0.242182	1.08394	1.09209	-0.794999	-1.38561	-0.786853	1e-12	32.11	23929	O.lucimarinus
Csorokiniana1SL017923t0009	36	64	22	24	30	28	18	32	16	20	16	31	34	46	24	54	35	24	49	51	30	24	34	32	26	38	22	27	23	39	32	25	27	27	26	21	-0.551136	-0.0532133	-0.607081	-0.24359	-0.567705	-0.069782	-0.204214	0	61.11	g16176.t1	C.reinhardtii	AT2G35690	ACX5
Csorokiniana1SL016303t0001	36	8	5	45	30	4616	16	20	14	15	10	11	10	331	19	40	13	8	49	6	7	44	33	5253	23	24	19	21	14	14	10	181	22	21	10	7	6.43535	2.12804	0.093942	-0.382674	-0.341387	-4.64869	-0.818003
Csorokiniana1SL002350t0001	36	61	24	36	46	31	18	31	24	21	14	18	17	50	15	38	46	33	49	48	32	35	51	35	26	37	33	28	19	23	16	27	17	19	34	29	-0.0919571	-0.219457	-0.437307	0.23366	-0.882219	-1.00972	-0.211252
Csorokiniana1SL002617t0006	36	97	51	43	24	22	18	41	28	30	26	36	57	88	44	47	47	28	49	77	69	42	27	25	26	48	38	41	36	46	55	48	49	24	35	24	-1.05928	0.311636	-0.800557	-0.556535	-0.667881	0.703034	-0.423858	2e-71	33.14	Cre07.g318350.t1.2	C.reinhardtii	AT5G13940
Csorokiniana1SL009816t0001	36	29	17	22	17	27	20	26	28	4	3	4	51	65	41	122	114	61	49	23	23	22	19	31	29	31	37	5	4	5	49	36	47	63	85	53	-0.409294	3.14586	0.0332468	3.76273	-2.67937	0.875786	1.05011
Csorokiniana1SL003980t0013	36	117	56	63	66	39	15	31	22	78	60	84	44	60	34	57	34	30	49	92	76	62	74	44	21	37	29	107	85	106	42	33	39	29	25	26	-0.271605	-1.38742	-1.32359	-1.89824	0.455954	-0.659856	-0.118696	3e-117	85.58	54696	C.subellipsoidea	AT2G20530	ATPHB6,PHB6
Csorokiniana1SL006963t0002	36	96	43	57	35	25	4	7	7	63	30	50	9	25	7	18	10	17	49	76	59	55	39	28	6	8	9	86	42	63	8	14	8	9	7	15	-0.598517	-2.68052	-2.96991	-2.59756	0.0524054	-2.0296	0.424754	2e-11	36.98	57325	C.subellipsoidea
Csorokiniana1SL001844t0008	36	82	43	69	27	26	10	24	12	30	24	35	38	55	40	35	31	16	49	65	59	68	30	30	14	28	16	40	34	44	36	30	45	18	23	14	-0.444804	-0.0975248	-1.56907	-1.10367	-0.54809	-0.200811	-0.0826882	8e-108	48.46	29736	C.subellipsoidea	AT5G19220	ADG2,APL1
Csorokiniana1SL005075t0004	36	118	48	54	39	28	10	33	24	71	43	57	34	62	26	72	44	39	49	93	65	53	43	32	14	39	32	97	61	72	33	34	29	37	33	34	-0.702614	-1.26193	-1.28476	-1.14452	0.141409	-0.417903	0.281643	4e-61	41.91	Cre02.g099000.t1.2	C.reinhardtii	AT3G09740	ATSYP71,SYP71
Csorokiniana1SL005207t0007	35	34	19	31	32	38	10	18	19	17	18	31	46	54	25	82	89	45	47	26	26	30	36	43	14	21	25	23	25	39	44	30	28	42	67	39	0.115404	0.228195	-0.717713	0.760514	-0.19605	-0.0832588	1.28218	3e-84	55.63	15667	C.subellipsoidea	AT4G16310	LDL3
Csorokiniana1SL008089t0013	35	72	38	46	47	54	11	15	19	23	25	28	31	41	12	54	49	43	48	57	52	45	52	61	16	17	26	32	35	35	29	22	14	27	37	38	0.0133649	-0.630576	-1.41359	0.0127641	-0.633748	-1.27769	0.792602	0	86.17	13766	C.subellipsoidea	AT1G33290
Csorokiniana1SL008120t0002	35	88	46	26	23	22	8	11	9	33	28	29	37	78	28	24	18	18	47	70	63	25	26	25	11	13	12	45	39	37	35	43	32	12	13	15	-1.24505	-0.133813	-2.34411	-1.54575	-0.580362	0.530875	0.217998	1e-77	53.64	Aquca_020_00169.1	A.coerulea	AT5G57300
Csorokiniana1SL001154t0010	35	85	31	71	48	32	37	58	45	20	21	32	132	217	127	205	152	135	47	67	42	69	54	36	52	69	60	27	29	40	126	119	144	105	114	118	0.0190664	2.0184	0.214489	1.80766	-0.702933	1.2964	0.890238	7e-58	42.61	26422	C.subellipsoidea	AT5G03730	AtCTR1,CTR1,SIS1
Csorokiniana1SL006934t0003	35	74	25	64	59	61	52	70	79	13	10	16	50	97	29	116	78	60	48	58	34	63	66	69	74	83	107	17	14	20	48	53	33	59	58	52	0.486894	1.37711	0.903087	1.71811	-1.45269	-0.562469	-0.637662	2e-13	29.11	82450	S.moellendorffii	AT1G70480
Csorokiniana1SL003669t0007	35	80	33	68	28	23	9	14	9	117	96	109	22	47	14	24	32	20	47	63	45	66	31	26	13	16	12	160	135	138	21	26	16	12	24	17	-0.345064	-2.80235	-1.91879	-3.03817	1.47674	-0.980545	0.357354	4e-123	64.34	Cre10.g434900.t1.3	C.reinhardtii	AT5G06580
Csorokiniana1SL003260t0008	35	111	40	33	26	25	15	20	19	27	27	17	75	102	59	179	109	103	47	88	54	32	29	28	21	24	26	36	38	21	72	56	67	92	81	90	-1.07607	1.0315	-1.42951	1.46571	-0.99095	1.11662	1.90426	1e-168	61.12	66151	C.subellipsoidea	AT5G40760	G6PD6
Csorokiniana1SL001941t0001	35	90	35	38	12	14	17	26	16	30	37	49	20	53	23	44	27	27	47	71	47	37	13	15	24	31	22	41	52	61	19	29	26	23	20	24	-1.34953	-1.05549	-1.11847	-1.21952	-0.097888	0.196148	-0.198935	6e-152	77.44	21970	C.subellipsoidea	AT1G63780	IMP4
Csorokiniana1SL007544t0005	35	140	62	77	46	35	72	65	69	27	29	27	44	120	44	77	38	47	48	110	85	75	51	40	103	77	93	37	40	34	42	66	49	40	28	41	-0.552126	0.504043	0.16717	-0.0265606	-1.13289	-0.0767241	-1.32662	5e-76	43.83	Cre10.g421300.t1.2	C.reinhardtii
Csorokiniana1SL003700t0001	35	98	43	38	32	27	50	107	64	7	7	11	72	59	40	47	33	20	48	77	59	37	36	30	72	126	87	10	10	13	69	32	45	24	25	17	-0.843789	2.15585	0.629103	1.00289	-2.49173	0.507901	-2.11795
Csorokiniana1SL000097t0001	35	57	40	2330	5185	5708	5191	1309	700	42	37	38	11532	16007	13593	5686	144	3460	48	45	54	2285	5795	6494	7465	1554	949	58	52	47	11084	8776	15462	2919	108	3026	6.63056	7.81724	6.08257	5.27228	0.0904634	1.27714	-0.719828	6e-12	62.22	AC233207_1001.1	M.truncatula
Csorokiniana1SL001766t0010	35	74	33	45	27	31	13	18	11	24	26	21	174	290	149	154	104	83	48	58	45	44	30	35	19	21	15	32	36	27	167	159	169	79	78	72	-0.469077	2.3845	-1.47258	1.2737	-0.670665	2.18291	2.07562	1e-63	43.37	26422	C.subellipsoidea	AT5G03730	AtCTR1,CTR1,SIS1
Csorokiniana1SL000186t0001	35	155	113	3348	859	144	2274	1178	881	146	114	137	507	1173	823	811	1923	1068	47	122	155	3283	960	164	3270	1398	1194	199	160	173	487	643	936	416	1442	934	3.76429	1.95492	4.17599	2.3891	0.716779	-1.09259	-1.07011
Csorokiniana1SL004471t0003	35	59	19	44	45	41	26	41	37	20	21	17	40	47	26	87	64	55	48	46	26	43	50	46	37	49	49	27	29	22	38	26	29	44	48	48	0.206283	0.272646	0.162283	0.859647	-0.642127	-0.575764	0.0552372	5e-13	60	46871	C.subellipsoidea	AT4G32890	GATA9
Csorokiniana1SL007510t0008	35	104	44	42	35	31	19	45	29	61	34	56	62	103	47	55	40	28	47	82	60	41	39	35	27	53	39	84	48	70	60	56	53	28	30	25	-0.719844	-0.251645	-0.666947	-1.28718	0.0916285	0.559827	-0.528602	2e-14	41.86	Vocar20011793m	V.carteri	AT5G55040
Csorokiniana1SL002543t0009	35	69	28	106	80	93	15	39	29	35	28	52	37	68	20	97	94	62	47	55	38	103	89	106	21	46	39	48	40	65	36	37	22	50	70	54	1.0929	-0.683778	-0.392988	0.185987	0.127433	-1.64925	0.706407	2e-47	31.64	Cre05.g239850.t1.3	C.reinhardtii
Csorokiniana1SL001505t0001	35	59	35	45	30	43	13	23	11	21	15	42	25	34	20	34	46	19	47	46	48	44	33	48	18	27	14	28	21	53	24	19	23	17	34	16	-0.17656	-0.63757	-1.26719	-0.585045	-0.478148	-0.939158	0.203999	5e-16	33.18	51502	M.pusilla	AT4G29060	emb2726
Csorokiniana1SL024051t0001	35	117	50	75	95	184	75	154	226	76	110	52	205	211	198	675	1538	426	48	92	68	74	106	209	107	182	306	104	155	66	197	116	225	346	1152	372	0.894815	0.724513	1.51164	2.52386	0.640545	0.470242	1.65276
Csorokiniana1SL005552t0014	35	41	11	53	73	62	56	78	60	7	6	9	20	39	20	43	33	29	47	32	15	51	81	71	80	93	81	10	8	11	19	21	22	22	24	25	1.09699	1.12335	1.41425	1.31692	-1.71972	-1.69336	-1.81706	2e-14	30.15	56558	C.subellipsoidea	AT3G10320
Csorokiniana1SL004377t0010	35	97	38	57	52	34	46	66	74	38	42	32	62	118	52	145	120	109	48	76	52	56	58	38	66	78	100	52	59	40	60	65	59	74	90	95	-0.220677	0.268065	0.463197	0.772716	-0.217779	0.270963	0.0917403	1e-113	60.21	24306	C.subellipsoidea	AT4G33950	ATOST1,OST1,P44,SNRK2-6,SNRK2.6,SRK2E
Csorokiniana1SL010120t0001	35	53	42	13	20	19	9	13	14	33	34	33	35	59	34	49	40	38	48	42	57	13	22	21	13	15	18	45	47	42	34	32	38	25	30	33	-1.4034	-0.371157	-1.656	-0.613967	-0.131039	0.901201	0.91099	6e-78	47.86	Migut.N01823.1.p	M.guttatus	AT3G07750
Csorokiniana1SL010887t0003	35	63	40	20	8	19	9	18	17	53	35	60	47	76	39	44	36	29	48	49	54	19	8	22	13	21	22	72	49	76	45	42	44	23	27	25	-1.62798	-0.600035	-1.42181	-1.39656	0.378054	1.406	0.403311	9e-92	60.58	52117	C.subellipsoidea	AT5G06420
Csorokiniana1SL007629t0002	35	163	68	161	152	104	125	157	145	99	76	117	89	208	62	230	140	133	48	128	93	157	169	118	180	186	197	136	107	148	85	114	71	118	105	116	0.724439	-0.53767	1.06096	-0.207231	0.537822	-0.724287	-0.730368	2e-40	86.08	LOC_Os11g43620.1	O.sativa	AT4G30220	RUXF
Csorokiniana1SL004065t0004	35	64	22	65	81	83	112	153	150	39	32	61	115	200	94	280	268	172	47	50	30	63	90	94	161	181	203	53	44	77	110	109	106	144	201	150	0.962007	0.901528	2.09894	1.50265	0.456236	0.395757	-0.140062	0	52.77	47721	C.subellipsoidea	AT3G54540	ATGCN4,GCN4
Csorokiniana1SL001637t0006	35	108	54	21	24	24	17	25	27	23	18	19	20	26	16	124	148	51	48	85	74	20	27	27	24	30	36	32	25	23	19	14	18	64	111	44	-1.47694	-0.644251	-1.19867	1.44236	-1.36274	-0.53005	1.27829	2e-103	50	30456	C.subellipsoidea	AT3G45770
Csorokiniana1SL011287t0001	35	68	22	54	59	65	56	99	81	34	33	37	51	71	32	112	104	59	48	54	30	53	66	73	80	118	110	46	47	47	49	39	36	58	78	51	0.54927	-0.167176	1.22462	0.421586	0.0845162	-0.63193	-0.718517	8e-34	29.62	Vocar20001515m	V.carteri
Csorokiniana1SL004085t0003	35	93	43	138	66	106	5	19	16	61	54	51	24	32	15	2	2	3	48	74	59	135	74	120	7	23	22	83	76	65	23	18	17	1	1	2	0.862544	-1.96284	-1.81332	-5.5637	0.303177	-2.52221	-3.4472
Csorokiniana1SL009580t0009	35	129	52	78	40	42	32	56	45	65	44	49	89	168	78	65	57	67	48	102	72	76	45	48	46	66	60	88	61	62	86	92	89	33	43	58	-0.390916	0.330654	-0.35879	-0.657738	-0.0647918	0.656778	-0.36374	3e-34	34.22	Cre13.g591100.t1.3	C.reinhardtii	AT1G53470	MSL4
Csorokiniana1SL004732t0007	35	63	26	36	25	38	19	30	23	24	18	39	45	70	19	78	71	36	47	49	35	35	27	43	27	36	31	32	25	49	43	38	21	40	53	32	-0.316102	-0.0609544	-0.497956	0.227288	-0.310373	-0.0552256	0.414871	2e-147	74.78	65754	C.subellipsoidea	AT1G09770	ATCDC5,ATMYBCDC5,CDC5
Csorokiniana1SL003194t0003	35	74	35	52	31	25	14	16	14	20	12	12	19	30	15	32	22	28	48	58	47	51	35	28	20	19	19	27	17	15	18	16	16	16	16	24	-0.439315	-0.222164	-1.40691	-0.0531471	-1.38791	-1.17076	-0.0341462	9e-118	52.39	Vocar20013964m	V.carteri	AT4G33950	ATOST1,OST1,P44,SNRK2-6,SNRK2.6,SRK2E
Csorokiniana1SL006369t0006	35	61	19	19	10	12	4	6	7	6	8	7	20	29	14	16	18	17	48	48	25	19	11	14	6	7	9	8	11	9	19	16	15	8	13	14	-1.48129	0.859646	-2.44015	0.370252	-2.13271	0.208225	0.67769
Csorokiniana1SL002338t0001	35	69	36	76	112	94	304	245	300	18	11	33	48	65	22	109	73	88	47	55	49	74	125	107	437	290	406	25	16	42	46	35	25	56	55	77	1.01944	0.371938	2.91001	1.19509	-0.879313	-1.52682	-2.59424	2e-89	48.56	60484	C.subellipsoidea	AT4G02340
Csorokiniana1SL006918t0002	35	82	25	46	46	66	107	120	132	20	29	35	76	129	51	175	202	84	48	64	34	45	51	75	153	142	179	27	41	44	73	70	57	90	151	73	0.22244	0.839901	1.69842	1.48829	-0.384227	0.233235	-0.59435	7e-33	81.01	cassava4.1_018323m	M.esculenta	AT3G60770
Csorokiniana1SL005529t0005	35	78	42	46	15	11	6	16	9	28	25	26	37	60	28	5	2	3	48	62	57	45	17	12	8	18	12	38	35	32	36	33	31	3	1	3	-1.17629	-0.0815364	-2.14094	-3.97563	-0.664353	0.430403	-2.49905	3e-38	48.21	Cre12.g517450.t1.3	C.reinhardtii	AT4G25110	AtMC2,MC2
Csorokiniana1SL001041t0004	35	93	32	95	84	54	53	109	98	51	38	49	29	73	43	87	63	55	47	74	43	93	94	61	75	129	132	69	54	62	27	40	49	44	47	48	0.594643	-0.668265	1.03705	-0.403791	0.17089	-1.09202	-1.26996	0	65.75	Cre03.g180850.t1.2	C.reinhardtii	AT4G14160
Csorokiniana1SL002616t0006	35	89	40	64	48	39	26	33	29	51	53	60	66	102	43	98	72	39	47	70	55	63	54	44	37	39	39	69	74	76	63	56	49	50	54	34	-0.103704	-0.385782	-0.576524	-0.666625	0.343859	0.0617805	0.253758	1e-128	75.79	82966	M.pusilla	AT1G50240	FU
Csorokiniana1SL003162t0002	35	65	26	45	42	42	15	31	23	18	36	32	37	64	21	67	58	33	47	51	35	44	46	47	21	37	31	24	50	40	35	35	24	34	43	28	0.0455146	-0.276559	-0.587527	-0.105466	-0.227892	-0.549965	0.254169
Csorokiniana1SL005918t0003	35	81	43	52	23	23	7	21	17	31	26	35	49	58	44	32	36	30	48	64	58	51	25	26	10	24	23	43	36	44	47	32	49	16	27	26	-0.737505	0.0559053	-1.57028	-0.825569	-0.474216	0.319195	0.270498
Csorokiniana1SL002243t0005	35	96	30	74	52	44	52	65	53	60	44	59	68	122	61	140	101	68	48	75	41	72	58	50	74	77	72	82	62	74	65	67	69	72	75	59	0.124512	-0.119317	0.436209	-0.0844727	0.40598	0.162151	-0.114702	3e-120	65.4	66347	C.subellipsoidea	AT5G66880	SNRK2-3,SNRK2.3,SRK2I
Csorokiniana1SL001129t0017	35	83	48	119	93	63	33	90	70	118	81	99	152	371	172	81	63	55	48	65	65	117	103	71	47	107	94	161	114	125	146	203	196	42	47	48	0.705	0.444813	0.471874	-1.55526	1.16301	0.902822	-0.864122	2e-23	38.36	62789	C.subellipsoidea	AT5G18640
Csorokiniana1SL006101t0005	35	116	32	73	50	33	10	38	18	70	61	103	19	35	21	34	23	26	48	92	44	72	56	38	14	45	24	96	86	130	18	19	23	17	17	22	-0.155427	-2.37705	-1.14189	-2.4675	0.762547	-1.45907	-0.563065	0	73.2	29889	C.subellipsoidea	AT1G78720
Csorokiniana1SL019012t0003	35	94	41	151	84	93	2	21	15	34	32	43	17	13	16	3	4	6	48	74	56	148	94	105	3	24	20	46	44	54	16	7	18	2	3	5	0.966363	-1.81363	-1.923	-3.8869	-0.295323	-3.07532	-2.25922	0	62.05	11995	C.subellipsoidea	AT1G44900	ATMCM2,MCM2
Csorokiniana1SL001828t0011	35	72	27	21	17	37	46	67	61	7	11	14	95	163	64	139	158	57	47	57	36	21	19	42	65	80	83	10	16	18	91	89	72	71	118	49	-0.790994	2.55912	0.697387	2.48117	-1.7122	1.63792	0.0715843	1e-90	51.34	49124	C.subellipsoidea	AT5G63140	ATPAP29,PAP29
Csorokiniana1SL005110t0010	35	85	39	51	47	42	20	77	46	28	21	52	86	147	66	116	149	71	47	67	54	50	52	47	29	91	62	38	29	66	82	81	75	59	112	62	-0.173128	0.844947	0.112704	0.81548	-0.345121	0.672954	0.357655
Csorokiniana1SL008328t0003	35	46	23	48	74	55	45	73	70	28	26	39	59	95	42	72	91	34	47	36	32	47	83	63	65	87	94	38	37	49	57	52	48	37	68	30	0.733596	0.331537	1.08933	0.109735	0.108821	-0.293238	-0.870773	2e-14	39.88	Pahal.0108s0126.1.p	P.hallii	AT4G20140	GSO1
Csorokiniana1SL004740t0001	34	75	22	44	30	31	20	26	29	24	25	55	29	67	15	67	53	22	47	59	30	43	34	35	29	30	39	32	35	70	28	37	17	34	40	19	-0.282489	-0.747133	-0.473279	-0.561076	0.0162729	-0.448371	-0.0715239
Csorokiniana1SL005154t0004	34	107	49	49	38	41	21	59	30	42	38	43	78	115	44	110	92	84	46	85	67	48	42	47	29	69	40	58	53	54	75	63	49	56	69	74	-0.529503	0.185297	-0.511548	0.265725	-0.263644	0.451156	0.51363	0	58.19	Vocar20003319m	V.carteri	AT1G65660	SMP1
Csorokiniana1SL018668t0001	34	150	52	59	35	22	11	34	26	43	49	61	33	71	33	47	31	30	46	118	72	57	39	24	15	40	35	59	69	77	32	39	38	24	23	26	-0.96954	-0.927849	-1.38874	-1.47966	-0.199162	-0.157472	-0.29008	0	63.08	53066	C.subellipsoidea	AT4G37870	PCK1,PEPCK
Csorokiniana1SL006783t0002	34	59	20	26	28	21	14	40	21	19	24	23	52	72	40	43	42	51	46	46	27	25	31	24	19	47	28	26	33	29	50	39	46	22	31	44	-0.561487	0.611878	-0.331045	0.142363	-0.431134	0.742232	0.0422737	1e-15	55.74	Vocar20005489m	V.carteri	AT3G57920	SPL15
Csorokiniana1SL003244t0003	34	116	46	76	55	61	10	24	20	30	24	28	20	43	17	48	39	26	47	91	63	75	62	69	14	28	26	40	33	35	19	23	19	24	29	23	0.0342365	-0.809283	-1.54845	-0.505665	-0.887634	-1.73115	0.155154	7e-28	34.4	Cucsa.310570.1	C.sativus	AT5G11300	CYC2BAT,CYC3B,CYCA2;2
Csorokiniana1SL003851t0001	34	92	44	25	8	11	3	9	5	23	19	31	60	85	58	25	18	36	47	73	61	25	8	13	4	10	7	32	27	39	57	46	65	13	13	31	-1.98657	0.791811	-3.08693	-0.772176	-0.882915	1.89546	1.43184	6e-157	53.08	Eucgr.H02629.2	E.grandis	AT5G48570	ATFKBP65,FKBP65,ROF2
Csorokiniana1SL006220t0005	34	70	28	42	51	55	26	53	42	58	52	60	34	63	28	97	86	54	46	55	39	41	56	63	37	63	56	79	73	76	32	35	31	50	64	47	0.195961	-1.21424	0.162438	-0.503738	0.70154	-0.708665	0.035364
Csorokiniana1SL008461t0003	34	75	38	143	152	114	131	140	162	5	3	7	32	73	16	125	85	77	47	59	52	140	170	129	188	166	220	7	4	9	31	40	18	64	63	67	1.4764	2.15308	1.85921	3.28828	-2.98445	-2.30778	-1.55538
Csorokiniana1SL003044t0007	34	68	26	86	80	70	49	67	67	31	31	33	122	176	83	199	216	101	46	53	35	84	89	79	70	80	90	42	44	42	117	97	94	102	162	88	0.911095	1.27308	0.836553	1.46605	-0.0785004	0.283489	0.550993	0	44.91	67530	C.subellipsoidea	AT5G63710
Csorokiniana1SL008194t0005	34	76	27	41	38	45	38	52	40	49	62	75	47	108	50	79	75	56	46	60	37	40	42	51	54	61	54	67	88	95	45	59	56	41	56	49	-0.0994241	-0.633657	0.244831	-0.775754	0.801287	0.267055	-0.219297	0	81.15	53187	C.subellipsoidea	AT3G62310
Csorokiniana1SL005477t0006	34	47	30	50	36	40	16	22	26	37	37	46	76	137	55	157	121	92	46	37	41	49	40	46	23	26	35	50	52	58	73	75	63	81	91	81	0.114471	0.398794	-0.567993	0.655326	0.365831	0.650154	1.58915	6e-56	33.33	Cre14.g612300.t2.1	C.reinhardtii
Csorokiniana1SL002910t0006	34	110	31	82	55	70	29	55	56	52	57	82	33	92	31	88	68	29	47	87	42	80	62	80	41	65	76	71	80	103	32	50	35	45	51	25	0.335229	-1.11346	0.0561121	-1.06531	0.532859	-0.915833	-0.588559	0	88.58	Cre03.g204250.t1.2	C.reinhardtii	AT4G13940	ATSAHH1,EMB1395,HOG1,MEE58,SAHH1
Csorokiniana1SL003604t0010	34	58	20	53	68	50	90	73	95	11	11	21	44	76	19	24	21	23	47	46	27	52	75	57	129	86	128	15	16	27	42	41	22	12	16	20	0.626643	0.881098	1.52191	-0.254664	-1.06193	-0.807472	-2.8385
Csorokiniana1SL009598t0001	34	27	13	54	46	53	54	70	49	41	36	83	39	70	27	106	85	57	47	21	18	52	51	60	78	83	66	56	51	104	38	38	31	54	63	50	0.935678	-0.987944	1.40514	-0.337152	1.30548	-0.618141	-0.436813	0	60.36	Vocar20008500m	V.carteri	AT1G32900
Csorokiniana1SL003329t0002	34	80	30	46	41	41	18	60	40	35	41	50	72	113	40	113	106	69	46	63	41	45	45	46	25	71	54	48	57	63	69	62	46	58	79	60	-0.134893	0.0745454	0.00154856	0.237528	0.163288	0.372726	0.399267
Csorokiniana1SL007716t0004	34	93	35	43	30	28	27	29	18	43	30	32	64	105	43	86	84	69	47	74	48	42	33	32	38	34	24	59	42	40	61	57	48	44	63	60	-0.654075	0.246951	-0.806918	0.249966	-0.261384	0.639642	0.7955	1e-22	49.66	Lus10030956	L.usitatissimum	AT1G32330	ATHSFA1D,HSFA1D
Csorokiniana1SL004960t0002	34	49	23	54	64	45	19	72	37	24	31	36	56	90	38	98	70	58	47	39	31	52	72	51	27	85	50	33	43	45	53	49	43	50	52	51	0.590233	0.263635	0.485275	0.344979	0.0545623	-0.272036	-0.0857339	2e-120	56.4	67911	C.subellipsoidea	AT4G20400	JMJ14,PKDM7B
Csorokiniana1SL003159t0002	34	92	38	67	44	29	5	11	7	30	27	36	26	65	20	20	13	20	47	72	52	65	49	33	6	12	9	41	37	45	25	35	22	10	10	18	-0.216971	-0.580791	-2.59157	-1.72851	-0.472515	-0.836335	0.39054	3e-36	48.02	47772	C.subellipsoidea	AT2G27900
Csorokiniana1SL003558t0010	34	74	28	117	149	133	94	140	134	23	19	33	61	95	31	151	142	76	46	58	38	114	166	151	134	166	181	32	26	42	59	52	35	77	106	67	1.59836	0.546414	1.75825	1.32933	-0.518047	-1.57	-0.946962	1e-40	34.51	48921	C.subellipsoidea
Csorokiniana1SL004151t0001	34	55	24	24	18	23	12	38	19	38	22	29	26	65	20	32	31	15	47	43	33	23	20	26	17	45	26	52	30	36	25	36	23	16	23	13	-0.836579	-0.507076	-0.488788	-1.17701	-0.0513143	0.278189	-0.739534	1e-46	35.24	17211	C.subellipsoidea	AT4G38640
Csorokiniana1SL001024t0001	34	64	15	56	32	40	21	38	25	45	51	56	63	126	66	131	134	76	46	50	21	55	36	46	30	45	34	62	72	71	61	69	75	67	100	67	0.221054	-0.00467379	-0.105691	0.192766	0.807888	0.58216	1.10634	0	38.85	47678	C.subellipsoidea	AT1G65440	GTB1
Csorokiniana1SL007786t0003	34	70	25	40	25	24	9	15	18	21	20	25	31	67	46	62	50	42	47	55	34	39	28	27	13	17	24	29	28	32	29	37	52	32	37	36	-0.542246	0.417126	-1.31848	0.248963	-0.617662	0.341711	0.949779	2e-63	48.58	54084	C.subellipsoidea	AT2G19450	ABX45,AS11,ATDGAT,DGAT1,RDS1,TAG1
Csorokiniana1SL003960t0004	34	114	37	36	44	33	15	31	33	18	9	19	38	57	26	4	9	3	46	90	50	35	49	38	21	36	45	25	13	23	37	31	30	2	7	3	-0.623061	0.679511	-0.872513	-2.412	-1.61591	-0.31334	-3.1554
Csorokiniana1SL010149t0002	34	57	18	34	25	39	10	26	16	25	19	44	20	30	11	41	40	35	46	45	25	33	28	44	14	31	22	34	27	55	19	16	13	21	30	30	-0.139346	-1.2834	-0.791493	-0.520702	0.00379276	-1.14026	0.274583	1e-125	87.68	17409	C.subellipsoidea	AT1G07410	ATRAB-A2B,ATRABA2B,RAB-A2B,RABA2b
Csorokiniana1SL003158t0003	34	121	49	95	89	77	75	192	128	8	4	9	144	195	118	104	71	73	47	96	67	93	100	88	107	228	173	11	6	11	138	107	134	53	53	64	0.420269	3.75795	1.28034	2.60284	-2.90028	0.437402	-1.57778	2e-49	58.55	cassava4.1_014715m	M.esculenta	AT1G06560
Csorokiniana1SL002568t0004	34	42	25	22	23	27	7	16	7	22	27	26	15	32	16	43	44	51	46	33	34	22	25	31	10	18	9	30	38	33	14	18	18	22	33	44	-0.539056	-1.04257	-1.5682	-0.0370255	-0.153446	-0.656959	1.37773	2e-103	70.27	53816	C.subellipsoidea	AT2G27020	PAG1
Csorokiniana1SL006071t0010	34	113	45	49	49	34	18	49	32	46	34	36	55	99	52	74	52	49	47	89	61	48	55	38	26	58	43	62	47	46	52	54	59	38	39	43	-0.486987	0.0879556	-0.634272	-0.376354	-0.342644	0.232299	-0.084726	3e-41	30.41	82124	S.moellendorffii	AT3G02040	SRG3
Csorokiniana1SL002414t0007	34	39	17	26	31	34	13	25	13	16	15	20	51	84	34	55	73	30	47	31	23	25	34	39	18	30	18	21	20	25	49	46	39	28	55	26	-0.0284015	0.996962	-0.61898	0.698209	-0.580541	0.444823	0.736648	1e-112	54.17	77786	S.moellendorffii	AT4G39050
Csorokiniana1SL002030t0001	34	64	38	43	39	43	14	45	19	26	15	27	66	137	48	51	91	39	46	50	52	42	44	48	19	53	26	35	21	34	63	75	54	26	68	34	-0.146926	1.1006	-0.591013	0.518873	-0.727474	0.520056	0.382412
Csorokiniana1SL001927t0006	34	35	15	13	18	18	4	10	9	7	7	12	13	34	11	43	39	22	46	27	20	13	20	20	6	11	12	10	9	15	13	19	13	22	29	19	-0.820666	0.389592	-1.67381	1.07439	-1.48441	-0.274153	1.26379	0	49.25	67365	C.subellipsoidea
Csorokiniana1SL004243t0009	34	98	39	69	48	39	17	23	36	38	41	50	47	74	33	30	31	36	47	77	53	67	54	44	24	27	48	52	58	63	45	41	37	15	23	32	-0.102369	-0.491961	-0.832258	-1.31238	-0.034084	-0.423676	-0.514204	3e-104	53.37	Cre13.g570250.t1.3	C.reinhardtii	AT3G01090	AKIN10,KIN10,SNRK1.1
Csorokiniana1SL004741t0001	34	75	22	44	30	32	20	26	29	24	25	55	29	69	16	67	52	22	47	59	30	43	34	36	29	30	39	32	35	70	28	38	18	34	39	19	-0.270926	-0.700776	-0.459094	-0.565268	0.0130357	-0.416814	-0.0931386
Csorokiniana1SL004023t0014	34	93	37	69	43	39	9	16	11	79	74	87	18	32	11	7	4	6	46	73	50	68	48	44	12	18	15	108	104	110	17	18	12	4	3	5	-0.0860367	-2.79812	-1.89511	-4.81192	0.927821	-1.78426	-1.98899
Csorokiniana1SL003567t0003	34	128	50	102	71	58	27	43	49	30	39	38	30	51	21	99	74	75	47	101	69	100	79	66	38	50	66	40	55	47	28	28	24	51	55	65	0.176328	-0.838401	-0.489837	0.262518	-0.599907	-1.61464	0.152447
Csorokiniana1SL002344t0005	34	66	26	58	59	82	48	47	43	7	7	10	70	91	53	233	346	106	46	52	35	57	66	93	68	56	58	10	10	12	67	50	60	120	259	93	0.698044	2.4921	0.451369	3.90315	-2.07662	-0.282566	1.37516	5e-134	62.35	28956	C.subellipsoidea	AT1G58230
Csorokiniana1SL000602t0002	34	133	49	66	32	30	4	26	20	3	4	11	18	46	18	98	103	53	46	105	67	64	36	34	6	31	27	4	6	13	17	25	20	50	77	46	-0.701732	1.43362	-1.77553	2.9134	-3.24279	-1.10744	1.44615
Csorokiniana1SL001349t0005	34	64	21	47	47	43	17	27	17	29	28	57	51	87	33	143	110	61	46	51	29	46	53	48	24	32	22	39	39	72	49	48	38	73	82	53	0.22315	-0.159945	-0.670433	0.479932	0.257454	-0.125641	1.40782	0	82.54	22252	C.subellipsoidea	AT5G08530	CI51
Csorokiniana1SL000055t0001	34	67	46	416	143	76	429	631	1002	81	47	63	203	178	328	101	60	63	46	53	63	407	159	87	616	749	1357	111	66	79	195	98	373	52	45	55	2.00908	1.37493	4.06791	-0.757532	0.660001	0.0258506	-4.16544
Csorokiniana1SL003345t0006	34	110	51	62	33	44	20	52	36	10	4	10	50	75	34	57	48	50	47	87	69	60	36	50	29	62	48	13	6	13	48	41	39	29	36	43	-0.472316	2.02376	-0.548693	1.79282	-2.69408	-0.198006	-0.352575
Csorokiniana1SL006365t0001	34	22	11	17	39	52	6	23	22	9	3	8	26	38	16	107	130	55	46	17	15	17	44	59	9	27	30	12	4	10	25	21	18	55	97	48	0.597687	1.24508	-0.269791	2.90272	-1.55687	-0.909477	1.61564	2e-44	56.44	Vocar20013419m	V.carteri	AT2G17390	AKR2B
Csorokiniana1SL009664t0003	34	113	37	50	39	46	49	52	59	32	25	50	91	159	61	223	164	147	46	89	50	49	44	52	70	62	79	43	35	63	87	87	69	115	123	128	-0.3587	0.782592	0.191691	1.37184	-0.391845	0.749447	0.788305
Csorokiniana1SL004167t0002	34	47	30	40	25	28	8	13	16	25	23	32	29	56	26	67	67	64	47	37	41	39	28	32	12	15	21	34	32	40	27	31	30	34	50	56	-0.329543	-0.27258	-1.39407	0.397751	-0.232473	-0.17551	1.55935	6e-36	55.1	Vocar20007944m	V.carteri	AT5G53800
Csorokiniana1SL002198t0007	34	122	32	53	40	45	16	25	29	16	17	24	55	83	42	95	96	51	46	96	43	52	44	51	22	29	39	21	24	30	52	45	47	49	72	44	-0.340188	0.949748	-1.03485	1.13361	-1.30892	-0.0189793	0.859545	2e-91	71.62	46358	C.subellipsoidea	AT5G61810
Csorokiniana1SL023527t0001	34	30	9	18	35	55	19	27	23	13	18	29	8	22	14	101	180	30	47	23	12	17	39	62	27	31	31	18	25	36	7	12	15	52	135	26	0.526858	-1.18241	0.138386	1.43588	-0.0563644	-1.76563	1.24113	1e-66	76.76	g4687.t2	C.reinhardtii	AT2G32060
Csorokiniana1SL004975t0010	34	69	35	31	19	23	11	20	10	30	25	26	28	52	29	44	30	27	47	55	48	30	21	26	15	24	14	40	35	32	26	29	33	22	22	24	-0.941228	-0.287003	-1.51181	-0.648643	-0.477524	0.176701	0.385643	2e-128	49.31	Cre04.g217750.t1.3	C.reinhardtii	AT2G20330
Csorokiniana1SL009311t0006	34	110	55	54	57	48	27	31	21	62	42	72	50	93	61	89	61	54	46	87	75	52	63	55	38	37	28	84	59	90	48	51	69	46	45	47	-0.288616	-0.478845	-1.00851	-0.759492	0.170867	-0.0193626	0.419887	0	87.99	31041	C.subellipsoidea	AT5G58290	RPT3
Csorokiniana1SL002229t0012	34	160	62	83	41	39	31	55	26	54	39	41	61	100	76	56	40	43	47	126	85	81	46	44	45	65	35	74	54	52	59	55	86	29	30	37	-0.595086	0.149276	-0.838874	-0.915914	-0.519782	0.22458	-0.596822	5e-173	64.77	62417	C.subellipsoidea	AT3G08550	ABI8,ELD1,KOB1
Csorokiniana1SL003973t0012	34	134	45	33	19	17	16	16	19	25	26	28	47	84	37	117	149	54	47	106	61	32	21	19	23	18	25	34	37	35	45	46	42	60	111	47	-1.55174	0.317305	-1.68558	1.03858	-1.00682	0.86223	1.71734	7e-90	35.3	Pp1s263_20V6.1	P.patens	AT3G53090	UPL7
Csorokiniana1SL004810t0010	33	111	52	45	40	47	60	89	107	29	32	41	78	104	49	114	73	68	45	88	72	44	45	53	86	106	145	39	45	52	75	57	55	58	54	59	-0.518953	0.459594	0.724428	0.334643	-0.583059	0.395488	-0.972845
Csorokiniana1SL010924t0002	33	67	33	67	66	75	69	95	76	11	9	16	49	81	38	119	164	69	45	53	45	66	73	85	99	112	103	15	12	20	47	44	43	61	123	60	0.645442	1.5229	1.13316	2.38624	-1.61474	-0.737278	-0.361663
Csorokiniana1SL002260t0002	33	44	21	44	45	36	18	26	24	39	28	54	37	52	25	50	46	30	45	34	29	43	50	41	26	31	33	53	40	68	35	29	28	25	34	26	0.296203	-0.809618	-0.282907	-0.905292	0.570827	-0.534995	-0.0515585	0	76.8	28274	C.subellipsoidea	AT1G27680	APL2
Csorokiniana1SL020693t0001	33	118	33	80	54	29	27	46	48	24	22	21	46	101	33	51	33	30	45	93	45	78	60	33	38	55	64	32	31	26	44	55	38	26	25	26	-0.0944739	0.612354	-0.219632	-0.217554	-1.03574	-0.328909	-1.03366
Csorokiniana1SL000374t0015	33	67	19	60	41	51	39	52	41	32	22	30	57	113	47	187	122	121	45	53	25	59	45	58	56	61	56	43	30	37	55	62	53	96	91	105	0.389877	0.613816	0.481538	1.39835	-0.158465	0.065474	0.758343	7e-78	70.59	14113	C.subellipsoidea	AT1G18160
Csorokiniana1SL003838t0003	33	67	27	41	32	33	19	27	26	27	21	24	46	83	41	59	44	42	45	53	36	40	35	37	27	32	35	36	29	30	44	45	46	30	33	36	-0.268054	0.512475	-0.520702	0.0623273	-0.504146	0.276383	0.0788831	2e-132	67.14	21111	C.subellipsoidea
Csorokiniana1SL002931t0011	33	46	23	137	133	103	200	235	212	10	9	16	51	76	32	170	130	104	45	36	31	134	148	117	288	279	287	13	13	20	49	41	36	87	97	91	1.83876	1.45202	2.93487	2.58051	-1.27893	-1.66567	-1.63329	1e-19	34.43	Cre17.g740600.t2.1	C.reinhardtii
Csorokiniana1SL004268t0002	33	39	14	39	46	47	39	60	57	9	16	16	36	65	29	67	84	27	45	30	19	38	51	53	55	71	77	12	22	20	35	35	32	34	63	24	0.595777	0.946092	1.10661	1.18664	-0.827889	-0.477574	-0.747856	4e-85	63.91	31546	C.subellipsoidea	AT3G08650
Csorokiniana1SL004776t0005	33	64	21	56	61	49	38	28	50	4	5	7	28	60	15	12	3	8	45	51	29	55	68	55	55	33	68	5	7	9	27	33	17	6	2	7	0.514457	1.88689	0.312938	-0.451082	-2.591	-1.21857	-3.35502	5e-22	44.12	Cre09.g401050.t1.3	C.reinhardtii
Csorokiniana1SL009963t0001	33	44	25	28	23	17	5	10	14	23	11	20	27	43	15	54	41	33	45	34	34	27	26	19	7	12	19	32	16	25	26	24	17	27	30	29	-0.654234	-0.107119	-1.58512	0.273252	-0.669684	-0.122568	1.18869	2e-38	37.76	Vocar20008010m	V.carteri
Csorokiniana1SL005180t0007	33	136	46	41	40	40	57	48	55	8	8	15	5	15	9	5	4	6	45	107	63	40	44	46	82	57	75	11	11	18	5	8	10	3	3	5	-0.732861	-0.803395	-0.0104447	-1.95945	-2.4046	-2.47513	-4.3536
Csorokiniana1SL002724t0004	33	94	38	120	73	54	9	16	11	78	61	79	22	30	11	4	2	4	45	74	52	118	81	61	13	19	15	106	85	100	21	16	13	2	1	4	0.606132	-2.56264	-1.86424	-5.36977	0.77406	-2.39472	-2.73146	0	81.59	14300	C.subellipsoidea	AT3G19720	ARC5,DRP5B
Csorokiniana1SL001035t0004	33	56	20	45	82	75	46	54	70	9	8	13	12	26	3	19	9	9	45	44	28	44	91	85	65	64	94	12	11	16	12	14	3	10	7	8	0.921847	-0.470225	0.942173	-0.717639	-1.53843	-2.9305	-3.19824
Csorokiniana1SL007464t0003	33	44	18	46	35	45	65	75	57	6	8	11	44	50	20	62	52	53	45	34	24	45	39	51	93	88	77	8	11	14	42	27	23	32	39	46	0.388213	1.46001	1.32556	1.80439	-1.62454	-0.552742	-1.14571
Csorokiniana1SL009281t0002	33	81	31	33	17	19	8	23	15	31	23	31	34	57	29	39	17	22	45	64	43	32	19	22	11	27	20	42	32	39	32	31	33	20	13	19	-1.06822	-0.230061	-1.39649	-1.11694	-0.430206	0.407954	-0.150663	3e-58	64.67	23414	C.subellipsoidea	AT2G16460
Csorokiniana1SL002256t0002	33	109	47	36	24	22	2	12	6	47	33	57	9	9	10	6	5	80	45	86	64	35	27	24	3	14	8	64	46	72	9	5	11	3	4	70	-1.16657	-2.85915	-2.94441	-1.24533	-0.101844	-1.79442	1.59724	7e-61	53.7	Cre01.g033300.t2.1	C.reinhardtii	AT3G62730
Csorokiniana1SL003060t0008	33	70	25	58	52	49	12	26	23	33	27	40	39	52	18	78	89	36	45	55	34	56	58	56	17	30	31	45	37	50	37	28	20	40	67	32	0.338484	-0.629529	-0.774966	0.0570245	-0.0218089	-0.989822	0.810181	1e-96	64.29	Vocar20009170m	V.carteri	AT1G77180	SKIP
Csorokiniana1SL001494t0003	33	88	39	39	36	28	18	16	10	54	34	53	23	65	28	57	28	38	45	70	53	38	40	32	26	18	14	73	47	66	22	36	32	29	21	33	-0.61899	-1.06206	-1.53731	-1.17785	0.156439	-0.28663	0.515899	4e-166	75.96	46816	C.subellipsoidea	AT3G09880	ATB\' BETA
Csorokiniana1SL004899t0004	33	109	32	53	17	18	14	20	18	95	113	114	31	43	47	44	41	30	45	86	44	52	19	20	20	24	24	130	160	144	30	24	53	22	31	26	-0.931516	-2.0223	-1.35337	-2.46035	1.31521	0.224423	0.208224	2e-72	60.59	Cre01.g022350.t1.2	C.reinhardtii	AT3G16840
Csorokiniana1SL001034t0014	33	115	26	49	53	56	11	27	17	20	29	25	44	56	46	99	121	54	45	90	36	48	59	63	16	32	22	27	40	32	42	31	52	51	90	47	-0.0138587	0.323991	-1.28892	0.920599	-0.789344	-0.451494	1.42017
Csorokiniana1SL004733t0005	33	136	41	112	46	60	19	35	18	85	67	80	55	96	63	90	86	60	45	107	56	110	51	68	27	42	24	117	95	101	52	52	71	46	64	53	0.137445	-0.828792	-1.15826	-0.94256	0.585608	-0.380629	0.801306	2e-95	32.64	45729	C.subellipsoidea	AT1G05500	ATSYTE,NTMC2T2.1,NTMC2TYPE2.1,SYT5,SYTE
Csorokiniana1SL001172t0008	33	110	45	107	71	65	65	103	94	75	71	77	101	174	101	172	129	122	45	87	61	105	79	73	93	122	127	103	100	97	97	95	114	88	97	106	0.410141	0.0313156	0.821041	-0.0414456	0.631648	0.252823	-0.230839	5e-112	56.52	Vocar20013964m	V.carteri	AT4G33950	ATOST1,OST1,P44,SNRK2-6,SNRK2.6,SRK2E
Csorokiniana1SL008147t0004	33	92	40	48	49	36	11	18	22	29	43	41	42	74	28	62	46	38	45	72	55	47	55	40	15	21	30	40	60	52	40	40	32	32	34	33	-0.284835	-0.430207	-1.39452	-0.616143	-0.187574	-0.332946	0.590802	0	60.64	mrna23058.1-v1.0-hybrid	F.vesca	AT3G13772	AtTMN7,TMN7
Csorokiniana1SL008614t0002	33	48	21	43	34	51	49	91	53	12	15	30	62	103	46	136	147	55	45	38	29	42	37	58	70	107	72	16	21	37	60	56	52	70	110	48	0.30926	1.18121	1.16443	1.6149	-0.580829	0.291116	-0.130356	4e-17	42.24	g10383.t1	C.reinhardtii	AT3G46920
Csorokiniana1SL005202t0003	33	112	49	27	11	9	16	54	30	48	44	37	33	64	23	29	28	16	45	89	67	26	12	10	23	64	41	65	61	47	32	35	26	15	21	14	-2.0642	-0.907334	-0.657419	-1.80835	-0.210455	0.946408	-1.36138
Csorokiniana1SL000955t0003	33	31	14	18	17	20	15	21	11	16	17	35	12	11	12	24	20	14	45	25	19	18	18	23	21	24	15	21	24	44	12	6	14	12	15	12	-0.598305	-1.52251	-0.568248	-1.16848	-0.00306812	-0.927278	-0.603299	2e-99	51.31	Cre02.g073650.t1.2	C.reinhardtii	AT2G33340	MAC3B
Csorokiniana1SL005254t0013	33	100	42	50	39	42	18	46	37	33	46	54	77	117	47	163	144	82	45	79	58	49	44	47	25	55	50	45	65	68	74	64	53	83	108	71	-0.380962	0.113203	-0.482174	0.565801	-0.034374	0.459792	1.0136	0	50.05	Cucsa.280800.1	C.sativus	AT1G68750	ATPPC4,PPC4
Csorokiniana1SL004494t0002	33	74	44	60	60	49	36	55	55	34	28	39	63	86	42	143	145	79	45	58	61	59	67	56	52	65	74	47	40	49	60	47	47	73	108	69	0.13996	0.189012	0.216066	0.884469	-0.278608	-0.229555	0.389796	7e-46	48.88	45883	C.subellipsoidea	AT3G09760
Csorokiniana1SL005169t0008	33	87	53	42	32	23	13	25	13	26	43	29	49	73	39	42	26	27	45	68	72	41	36	26	18	29	18	35	60	37	47	40	44	21	19	23	-0.85296	-0.00449795	-1.51824	-1.04084	-0.492694	0.355768	-0.0152984
Csorokiniana1SL004174t0013	33	76	38	79	110	90	44	74	53	53	33	57	55	106	34	66	70	53	45	60	52	77	122	102	63	88	71	72	46	72	52	58	38	34	52	46	0.946477	-0.349338	0.505107	-0.516846	0.274031	-1.02178	-0.747922	3e-74	49.38	Vocar20000751m	V.carteri	AT2G30720
Csorokiniana1SL008709t0001	33	82	25	37	39	32	28	50	18	32	31	37	45	72	37	117	110	78	45	64	34	36	44	36	40	59	24	44	43	47	43	39	42	60	82	68	-0.309747	-0.109346	-0.217147	0.656058	-0.107974	0.0924273	0.765232	4e-177	66.49	Vocar20010917m	V.carteri	AT4G23100	ATECS1,CAD2,GSH1,GSHA,PAD2,RML1
Csorokiniana1SL004472t0003	33	36	14	40	28	22	2	10	5	14	8	8	2	4	2	2	2	5	45	28	19	39	31	25	3	11	7	19	11	10	2	2	2	1	1	4	0.0551742	-2.73086	-2.13571	-2.65186	-1.17922	-3.96526	-1.69538
Csorokiniana1SL001342t0006	33	147	69	49	19	30	16	44	28	58	49	58	39	59	45	41	21	34	45	116	94	48	21	34	22	52	37	80	69	73	37	32	51	21	15	30	-1.31489	-0.891602	-1.18797	-1.74678	-0.197547	0.225744	-0.756353	2e-149	71.33	25968	C.subellipsoidea	AT1G12780	ATUGE1,UGE1
Csorokiniana1SL006124t0005	33	75	39	83	40	42	27	71	57	14	4	12	115	189	74	185	152	101	45	59	54	81	44	48	39	84	77	19	6	15	110	103	84	95	114	88	0.134923	2.91968	0.338926	2.91565	-2.00459	0.780166	0.57213	0	62.89	52087	C.subellipsoidea	AT3G02320
Csorokiniana1SL003116t0006	33	83	28	22	21	16	3	13	5	6	7	10	22	29	11	22	16	12	45	66	39	22	23	18	4	15	7	8	9	13	21	16	12	11	12	11	-1.23381	0.70513	-2.52045	0.157691	-2.30732	-0.368379	0.370823	4e-101	52.15	13878	C.subellipsoidea	AT5G12950
Csorokiniana1SL000038t0001	33	19	11	15875	27555	37831	9052	8557	3393	14	8	9	29062	30235	39610	11733	554	10302	45	15	15	15567	30811	43046	13017	10159	4599	19	11	11	27945	16578	45056	6024	415	9015	10.2232	11.1114	8.53628	8.57618	-0.885741	0.00247982	-0.845833
Csorokiniana1SL004743t0010	33	100	64	45	33	29	84	74	54	37	21	29	165	288	159	360	188	223	45	79	88	44	36	33	121	87	73	50	29	37	158	158	181	185	141	195	-0.911114	2.10207	0.401207	2.16939	-0.876756	2.13642	0.891424	1e-62	43.78	Vocar20008422m	V.carteri	AT1G54510	ATNEK1,NEK1
Csorokiniana1SL008050t0004	33	140	46	104	73	63	71	139	117	66	61	62	123	205	72	96	75	65	45	110	63	101	81	71	101	164	158	91	86	78	118	112	82	49	56	57	0.217259	0.29573	0.957357	-0.650206	0.221676	0.300146	-1.38589	2e-96	55.21	26422	C.subellipsoidea	AT5G03730	AtCTR1,CTR1,SIS1
Csorokiniana1SL001476t0003	33	76	29	51	41	49	31	59	49	42	23	37	112	126	55	141	141	79	45	60	39	50	45	56	44	70	66	57	32	46	108	69	62	72	106	69	0.0648162	0.824244	0.319589	0.870143	-0.0939708	0.665457	0.456583	3e-124	51.41	Vocar20003792m	V.carteri	AT5G63860	UVR8
Csorokiniana1SL003312t0015	33	137	60	51	28	21	18	31	17	74	67	86	42	59	27	43	21	32	45	108	83	50	31	23	26	36	22	101	94	109	40	32	30	22	16	28	-1.18247	-1.57459	-1.47709	-2.20824	0.371685	-0.0204405	-0.359461	1e-129	83.72	Pavir.J00047.2.p	P.virgatum	AT5G67380	ATCKA1,CKA1
Csorokiniana1SL006706t0001	33	149	54	127	97	72	7	31	16	141	116	143	27	52	21	97	68	44	45	118	74	125	108	81	10	37	21	193	164	181	26	29	24	50	51	38	0.402462	-2.77946	-1.8064	-1.95832	1.18046	-2.00146	1.02854	3e-15	46.88	Pp1s98_136V6.1	P.patens	AT1G52220
Csorokiniana1SL000214t0001	33	41	33	2241	1579	2310	2188	2769	4366	43	27	45	1240	641	1285	226	351	430	45	32	45	2197	1766	2629	3145	3288	5918	58	38	56	1193	351	1462	116	263	376	5.74252	4.29874	6.64842	2.3051	0.310993	-1.13279	-4.03233
Csorokiniana1SL011336t0002	33	65	29	47	11	22	7	12	5	144	160	180	19	39	19	10	10	10	45	51	40	46	12	24	10	14	7	197	226	228	18	21	21	5	7	8	-0.728533	-3.43454	-2.12427	-4.95825	2.26425	-0.441756	-0.569736	3e-58	54.11	52367	C.subellipsoidea	AT3G47470	CAB4,LHCA4
Csorokiniana1SL009213t0003	33	53	21	64	53	49	20	33	20	15	18	22	52	60	38	74	57	56	45	41	29	62	59	56	29	39	26	21	25	28	50	33	43	38	42	49	0.610738	0.764218	-0.294458	0.804096	-0.64867	-0.495191	0.449884	5e-24	33	62258	C.subellipsoidea	AT1G78210
Csorokiniana1SL008919t0004	33	51	19	42	27	38	19	42	20	19	24	37	76	136	69	155	166	96	45	40	26	41	30	43	27	50	27	25	34	47	73	75	78	80	124	84	0.028814	1.09226	-0.100233	1.43918	-0.0757398	0.987703	1.46367	6e-56	44.36	55954	C.subellipsoidea	AT4G19040	EDR2
Csorokiniana1SL000082t0001	32	55	42	3994	2160	1054	4507	3466	2913	48	46	41	1508	2109	2359	1219	1986	1412	44	43	57	3916	2415	1199	6481	4114	3949	65	64	52	1451	1156	2683	626	1489	1235	5.70276	4.86717	6.65231	4.20788	0.326001	-0.509594	-2.11844	5e-17	44.63	Medtr4g006070.1	M.truncatula
Csorokiniana1SL004953t0002	32	107	41	18	11	14	15	11	7	70	49	53	61	104	60	44	24	36	44	84	56	18	12	15	21	13	9	95	68	67	59	57	68	23	18	31	-2.02079	-0.32985	-2.08306	-1.69549	0.328243	2.01918	0.715817	0	63.39	19714	C.subellipsoidea	AT2G04030	AtHsp90.5,CR88,EMB1956,Hsp88.1,HSP90.5
Csorokiniana1SL009557t0001	32	72	33	80	50	29	11	25	23	73	50	43	29	43	17	5	4	6	44	57	45	78	55	33	16	30	31	99	70	54	28	23	19	3	3	5	0.18889	-1.6729	-0.940945	-4.36632	0.612727	-1.24906	-2.81265
Csorokiniana1SL010620t0003	32	16	7	23	19	22	19	27	17	11	10	9	15	19	9	29	22	16	43	13	10	23	21	24	27	31	23	14	14	11	14	10	10	15	16	14	0.0596686	-0.197656	0.321317	0.162806	-0.7144	-0.971725	-0.872911
Csorokiniana1SL007996t0005	32	57	22	32	42	43	14	23	20	13	18	20	29	35	21	27	35	15	43	45	30	31	46	48	19	27	27	18	25	25	28	19	24	14	26	13	0.0972877	0.078628	-0.687321	-0.358801	-0.811129	-0.829788	-0.482608
Csorokiniana1SL003478t0005	32	51	30	64	50	39	57	72	67	35	36	29	116	173	72	104	94	73	43	40	41	63	56	44	82	85	91	47	51	37	111	95	81	53	70	63	0.387726	1.09127	1.05298	0.474211	0.118694	0.822235	-0.460072
Csorokiniana1SL002205t0001	32	51	20	35	30	19	7	11	12	26	17	23	14	26	11	20	13	5	44	40	27	34	33	21	9	13	16	36	23	28	13	14	13	10	10	4	-0.333457	-1.12941	-1.51744	-1.88352	-0.340719	-1.13667	-0.706799	8e-136	54.07	65762	C.subellipsoidea	AT3G09090	DEX1
Csorokiniana1SL003181t0004	32	55	20	28	25	28	8	20	23	11	5	14	29	35	14	33	49	31	44	43	27	27	28	32	12	24	31	15	7	18	27	19	16	17	37	27	-0.38391	0.643234	-0.777741	1.01936	-1.51448	-0.487337	0.282622	3e-30	64.13	g16278.t1	C.reinhardtii	AT4G33925
Csorokiniana1SL001942t0005	32	50	16	19	34	42	3	13	11	7	9	10	27	18	9	20	15	13	43	40	21	18	38	48	4	15	15	9	12	13	26	10	10	10	11	11	-0.0024714	0.448338	-1.58722	-0.046062	-1.63328	-1.18247	-0.0921148	4e-65	45.23	Cre16.g680700.t1.2	C.reinhardtii	AT4G27450
Csorokiniana1SL000698t0004	32	117	40	97	74	102	47	96	83	32	28	53	63	144	61	91	60	51	43	92	55	95	83	116	68	114	113	44	39	66	60	79	69	47	45	44	0.623378	0.48313	0.624032	-0.134277	-0.355353	-0.495602	-1.11366	1e-22	41.59	Vocar20001214m	V.carteri
Csorokiniana1SL001757t0004	32	114	41	22	27	22	20	25	19	27	13	34	124	145	108	153	111	68	43	90	56	22	30	25	29	30	26	36	18	42	119	79	123	78	83	60	-1.30766	1.7267	-1.16453	1.18669	-0.958873	2.07549	1.39234
Csorokiniana1SL003121t0013	32	41	19	47	38	70	8	20	14	17	15	27	22	22	10	17	22	14	43	32	26	46	42	79	12	24	18	23	20	34	21	12	11	9	16	12	0.720725	-0.780963	-0.921795	-1.03222	-0.404631	-1.90632	-0.515057
Csorokiniana1SL001571t0005	32	130	49	74	78	61	58	108	98	48	48	59	39	64	34	53	35	49	44	103	67	73	87	69	83	128	133	65	67	74	37	35	39	27	26	42	0.0908506	-0.89995	0.68018	-1.11051	-0.0543212	-1.04512	-1.84501
Csorokiniana1SL008804t0003	32	95	30	20	14	26	9	32	15	29	26	39	60	68	34	28	25	17	43	75	41	20	16	29	13	37	20	40	37	49	58	37	38	14	18	15	-1.30255	0.08832	-1.16595	-1.39462	-0.34087	1.05	-0.569547	2e-33	31.6	Cre16.g692650.t1.2	C.reinhardtii	AT3G58800
Csorokiniana1SL012075t0001	32	25	11	13	11	15	3	3	2	30	30	47	6	5	2	3	5	2	43	19	15	13	12	17	4	4	3	40	42	59	5	2	2	2	4	2	-0.904382	-3.81934	-2.87729	-4.33104	0.864809	-2.05015	-0.58894	3e-65	71.33	Vocar20000807m	V.carteri	AT3G47470	CAB4,LHCA4
Csorokiniana1SL004709t0001	32	91	32	34	25	32	5	16	13	9	13	11	22	43	25	22	34	14	43	72	44	33	27	36	7	18	18	12	18	14	21	24	28	11	25	12	-0.725201	0.713886	-1.87815	0.136117	-1.83202	-0.392937	0.182243	0	71.62	Cre02.g091200.t1.3	C.reinhardtii	AT5G54080	HGO
Csorokiniana1SL001998t0002	32	111	61	25	18	17	31	85	51	6	3	9	28	53	26	28	21	23	43	87	84	25	20	19	44	100	69	8	4	11	26	29	30	14	16	20	-1.75818	1.83013	-0.00845268	1.06214	-3.16912	0.419191	-2.09853
Csorokiniana1SL004228t0006	32	44	16	35	20	34	9	20	6	12	11	11	24	28	21	30	38	17	44	34	21	34	22	38	13	23	8	16	16	14	23	15	24	15	28	14	-0.0723633	0.441128	-1.1725	0.33905	-1.11863	-0.605139	0.39292	5e-36	41.59	Cre02.g115300.t1.3	C.reinhardtii	AT5G38820
Csorokiniana1SL002399t0002	32	96	38	81	58	53	59	121	99	39	25	26	68	134	61	105	80	85	44	76	52	79	65	60	84	144	134	53	35	33	65	73	69	54	60	74	0.251004	0.777655	1.07539	0.629596	-0.502814	0.0238371	-0.948607	4e-50	44.88	g10383.t1	C.reinhardtii	AT3G46920
Csorokiniana1SL000127t0001	32	45	33	1673	2300	3139	2553	1716	3097	42	37	38	3832	4327	5267	1540	338	1413	44	36	45	1641	2572	3571	3671	2037	4198	58	52	47	3688	2374	5991	791	253	1237	5.96931	6.25966	6.31703	3.85822	0.340607	0.630965	-2.1182	6e-19	56.99	PGSC0003DMP400058171	S.tuberosum	ATCG00065
Csorokiniana1SL016547t0001	32	39	34	370	335	514	203	129	96	29	28	26	280	384	393	211	127	171	44	30	46	363	374	584	292	153	130	39	39	33	269	210	447	108	95	149	3.45503	3.0638	2.25372	1.67015	-0.120877	-0.512106	-0.704447	9e-13	59.09	Solyc01g007710.2.1	S.lycopersicum
Csorokiniana1SL001916t0007	32	75	32	36	34	37	10	23	18	35	30	38	51	81	42	71	56	41	43	59	44	35	38	42	14	27	24	47	42	48	49	44	47	36	42	35	-0.348157	0.0377337	-1.16048	-0.267344	-0.0932782	0.292613	0.799853	0	79.08	Vocar20006795m	V.carteri	AT2G25760
Csorokiniana1SL020284t0001	32	61	30	42	25	24	5	11	9	26	28	28	28	37	29	34	36	36	44	48	41	41	28	27	7	13	12	36	40	35	26	20	33	17	27	31	-0.47172	-0.472442	-2.06647	-0.550856	-0.266607	-0.267329	1.24901
Csorokiniana1SL004728t0001	32	79	15	39	39	34	7	23	17	21	21	13	18	44	20	18	9	17	44	62	20	38	43	39	10	27	22	29	29	16	17	24	23	9	7	15	-0.0702078	-0.213536	-1.09078	-1.25283	-0.776097	-0.919425	-0.938147
Csorokiniana1SL006498t0001	32	52	17	49	31	54	11	28	18	20	35	50	59	77	37	150	160	87	44	41	23	48	35	61	15	33	24	27	49	63	57	42	42	77	120	76	0.42494	0.0205881	-0.575454	0.972083	0.370191	-0.0341609	1.91773
Csorokiniana1SL005400t0011	32	72	24	32	20	16	9	9	5	15	6	15	55	81	34	37	28	25	44	57	33	31	22	18	12	11	7	21	8	18	53	44	38	19	21	22	-0.914572	1.51474	-2.16908	0.375716	-1.49418	0.935133	1.05061	1e-39	32.91	g8244.t1	C.reinhardtii	AT2G26170	CYP711A1,MAX1
Csorokiniana1SL001493t0004	32	132	56	42	11	18	8	12	8	159	142	207	43	96	44	32	28	33	43	104	77	41	12	20	12	14	11	217	200	262	41	53	49	16	21	29	-1.61406	-2.24757	-2.64181	-3.36474	1.59575	0.962245	0.87282	4e-147	61.9	Vocar20011200m	V.carteri
Csorokiniana1SL006565t0009	32	162	66	59	45	44	63	74	79	83	80	114	81	178	62	227	182	102	44	128	91	57	50	50	91	87	106	114	112	144	77	97	71	117	136	89	-0.741746	-0.59437	0.113011	-0.113836	0.494612	0.641989	0.267765	4e-115	73.91	Vocar20014501m	V.carteri	AT5G17230	PSY
Csorokiniana1SL001056t0007	32	38	22	68	73	75	84	140	155	12	12	14	52	83	27	351	473	192	44	30	30	67	82	85	120	166	210	16	16	18	50	45	30	180	354	168	1.16939	1.30911	2.25649	3.80121	-1.04321	-0.903488	0.501508
Csorokiniana1SL003976t0015	32	48	15	25	16	25	10	18	16	18	16	21	32	27	20	47	77	26	44	38	21	24	18	28	14	21	22	25	23	27	30	15	23	24	58	23	-0.537914	-0.12806	-0.845778	0.502177	-0.468178	-0.0583239	0.879777	5e-25	42.86	62599	C.subellipsoidea	AT1G17820
Csorokiniana1SL003645t0001	32	80	30	37	36	36	16	36	31	38	41	60	35	80	50	92	95	30	43	63	41	36	40	40	22	42	41	52	57	76	34	44	57	47	71	26	-0.327271	-0.465584	-0.471954	-0.362557	0.336287	0.197974	0.445683	0	65.71	54253	C.subellipsoidea	AT5G46630
Csorokiniana1SL003200t0003	32	68	17	36	29	24	15	7	13	42	45	61	38	60	40	66	56	29	43	54	23	35	32	27	22	8	18	58	63	77	37	33	46	34	42	25	-0.348963	-0.780518	-1.34207	-0.966584	0.709978	0.278424	1.08546	0	67.36	52476	C.subellipsoidea	AT3G55220
Csorokiniana1SL018101t0007	32	103	43	31	40	41	124	174	172	39	28	38	57	154	51	122	96	63	44	81	58	30	44	47	178	206	232	53	39	47	55	84	57	63	72	55	-0.597868	0.491118	1.74916	0.438108	-0.392527	0.696458	-1.70358
Csorokiniana1SL004278t0001	32	101	36	23	22	17	10	21	10	19	23	25	29	57	28	51	59	37	44	79	49	23	24	19	14	24	13	26	32	32	27	31	32	26	44	32	-1.38533	0.0126113	-1.73929	0.196879	-0.945298	0.452642	0.990866	3e-47	72.78	13957	C.subellipsoidea	AT1G13770	RUS3
Csorokiniana1SL028528t0002	32	64	34	372	208	388	438	504	1342	60	48	39	289	91	201	53	59	57	44	50	46	365	233	441	629	598	1818	82	68	49	278	50	228	27	44	50	2.88882	1.48309	4.44069	-0.715936	0.502823	-0.902908	-4.6538
Csorokiniana1SL004234t0001	32	154	60	47	58	41	11	20	18	33	23	51	40	72	15	31	20	45	44	121	83	46	64	46	16	24	24	45	32	64	38	39	17	16	15	39	-0.668829	-0.573992	-1.95415	-1.00951	-0.814253	-0.719416	0.130384
Csorokiniana1SL021061t0003	32	100	36	49	42	31	33	58	63	34	38	51	32	88	33	71	57	58	44	79	49	48	46	35	47	69	85	46	53	64	30	48	38	36	42	51	-0.407886	-0.491151	0.229163	-0.329344	-0.0749266	-0.158191	-0.633434
Csorokiniana1SL004055t0001	32	54	28	10	7	10	3	13	6	21	16	18	28	42	12	23	26	12	44	43	39	10	8	11	4	15	8	28	22	22	27	23	14	12	19	11	-2.1092	-0.187683	-2.16665	-0.809463	-0.79502	1.1265	0.562168	2e-29	36.29	Cre06.g255050.t1.2	C.reinhardtii	AT3G23280	XBAT35
Csorokiniana1SL007950t0002	32	75	23	59	50	56	11	35	28	25	32	50	47	68	21	78	67	26	43	59	32	57	55	63	16	42	37	34	44	63	45	37	24	40	50	23	0.394325	-0.410059	-0.499595	-0.320959	0.0725223	-0.731862	0.251158	0	71.71	52915	C.subellipsoidea	AT3G02090	MPPBETA
Csorokiniana1SL011160t0001	32	64	23	96	119	107	97	96	115	15	10	10	74	176	36	428	290	228	43	51	31	94	133	122	139	114	156	21	14	12	71	97	41	220	217	199	1.47879	2.15585	1.7108	3.76682	-1.41809	-0.741024	0.637922	2e-120	49.78	Pp1s195_2V6.1	P.patens	AT2G47850
Csorokiniana1SL005699t0008	32	82	26	32	31	30	14	30	17	24	12	39	43	78	30	54	35	32	43	65	36	31	35	34	19	36	22	33	17	49	41	43	34	28	26	28	-0.530342	0.252313	-0.8945	-0.274011	-0.545423	0.237232	0.0750655	2e-35	59.4	52339	C.subellipsoidea
Csorokiniana1SL007114t0002	32	37	21	24	21	20	13	16	14	26	27	44	50	67	32	147	143	91	44	29	29	23	23	22	19	19	19	36	37	55	48	37	36	75	107	79	-0.565891	-0.0922476	-0.844062	1.02927	0.332869	0.806513	2.2062	3e-62	43.59	Pavirv00031982m	P.virgatum	AT1G44910	ATPRP40A,PRP40A
Csorokiniana1SL006552t0007	31	105	50	44	26	18	11	19	9	39	48	33	18	46	26	65	32	46	43	83	68	43	29	20	16	23	12	53	68	42	17	25	29	33	24	40	-1.06897	-1.19166	-1.9539	-0.743951	-0.252014	-0.374698	0.957933	5e-49	40.5	Gorai.013G076900.2	G.raimondii	AT3G02540	RAD23-3,RAD23C
Csorokiniana1SL002526t0003	31	64	22	89	84	81	8	20	7	71	60	100	36	49	14	5	7	11	43	51	30	87	94	92	11	24	9	97	85	126	34	27	16	3	5	10	1.14124	-1.99805	-1.51022	-4.1391	1.31572	-1.82356	-1.31315
Csorokiniana1SL002834t0002	31	36	11	29	28	46	25	57	31	10	9	9	20	34	14	81	130	35	43	28	15	28	31	52	35	67	42	14	13	11	19	18	16	41	97	31	0.379409	0.488681	0.750375	2.16358	-1.18212	-1.07285	0.231085	3e-24	31.02	Vocar20003321m	V.carteri	AT4G27500	PPI1
Csorokiniana1SL000108t0001	31	114	81	1458	481	498	1070	1760	2142	97	79	95	607	376	682	211	208	158	42	90	111	1430	538	567	1539	2090	2903	133	112	120	583	206	776	108	156	138	3.38591	2.10139	4.75172	0.139742	0.589462	-0.695054	-4.02252	1e-19	53.91	MDP0000499035	M.domestica
Csorokiniana1SL019576t0001	31	17	12	33	21	48	8	7	6	47	59	84	12	28	6	15	24	11	43	13	16	32	23	55	12	8	7	64	83	106	12	15	7	8	18	9	0.606478	-2.90966	-1.39801	-2.87665	1.81812	-1.69802	0.339474	2e-108	67.93	Cre17.g720250.t1.2	C.reinhardtii	AT2G40100	LHCB4.3
Csorokiniana1SL006143t0017	31	95	52	60	50	37	44	90	57	55	62	72	145	244	102	163	107	85	42	75	71	59	55	42	63	107	77	75	87	90	139	134	116	83	80	74	-0.26256	0.625258	0.391752	-0.0826995	0.426901	1.31472	-0.0475502	4e-66	38.28	65042	C.subellipsoidea	AT2G44810	DAD1
Csorokiniana1SL004025t0011	31	80	30	61	46	27	30	46	29	43	30	38	22	56	22	51	38	53	43	63	41	60	51	31	43	55	39	58	42	47	21	30	24	26	28	46	-0.040587	-0.954591	-0.091464	-0.544503	0.0133692	-0.900635	-0.43967	4e-11	38.35	evm.model.supercontig_36.201	C.papaya	AT4G14600
Csorokiniana1SL018160t0002	31	63	35	65	48	41	22	35	41	17	17	9	27	59	16	125	105	88	42	50	47	63	54	47	32	42	55	23	24	11	26	32	18	64	78	77	0.233039	0.394252	-0.11982	1.91977	-1.26237	-1.10115	0.777227	6e-24	34.36	58561	C.subellipsoidea
Csorokiniana1SL002647t0018	31	145	67	61	36	33	33	43	38	67	56	50	173	310	195	226	196	160	43	115	92	59	40	38	47	50	51	91	79	63	166	170	222	116	147	140	-0.868772	1.26108	-0.745681	0.788474	-0.0987341	2.03112	1.43542	0	60.46	52729	C.subellipsoidea	AT4G32180	ATPANK2,PANK2
Csorokiniana1SL002641t0006	31	106	47	90	53	44	29	61	45	67	71	70	40	84	36	81	62	36	43	84	65	88	59	50	42	72	61	92	100	89	38	46	41	41	46	31	0.0443498	-1.15789	-0.125661	-1.23605	0.55145	-0.650791	-0.558935	2e-127	48.3	12091	C.subellipsoidea	AT5G01460
Csorokiniana1SL007692t0004	31	94	44	42	24	22	13	24	14	91	67	102	36	74	26	59	49	53	42	74	60	41	26	25	19	28	19	125	95	128	35	41	29	30	36	46	-0.933057	-1.73885	-1.42179	-1.62169	0.985525	0.179737	0.785621	0	73.67	30193	C.subellipsoidea	AT5G51820	ATPGMP,PGM,PGM1,STF1
Csorokiniana1SL000982t0010	31	98	51	54	36	35	12	25	25	51	36	57	55	87	40	43	36	45	43	77	69	53	40	40	17	30	33	70	51	72	52	48	46	22	27	39	-0.510786	-0.400789	-1.25489	-1.13163	0.0205194	0.130516	0.143782	3e-127	56.19	53024	C.subellipsoidea	AT5G42090
Csorokiniana1SL006450t0003	31	77	43	36	22	22	24	33	27	29	27	28	39	62	28	88	71	68	43	61	58	35	25	25	34	39	37	39	38	35	37	34	32	45	53	60	-0.939336	-0.134592	-0.563609	0.481677	-0.523749	0.280994	0.521536	4e-55	62.42	52989	C.subellipsoidea
Csorokiniana1SL008777t0004	31	34	16	21	26	33	11	20	19	13	19	22	20	41	22	59	53	32	43	27	21	21	29	37	16	24	25	17	27	27	19	22	25	30	40	28	-0.0768697	-0.0986889	-0.490392	0.461607	-0.351407	-0.373226	0.600592
Csorokiniana1SL000738t0009	31	133	61	104	69	44	97	112	105	72	63	68	113	216	110	277	160	189	42	105	84	102	77	50	139	133	142	98	88	85	108	118	125	142	120	165	-0.00862662	0.369139	0.847115	0.651944	0.236855	0.614621	0.0416842	0	65.24	27103	C.subellipsoidea	AT1G14000	VIK
Csorokiniana1SL005792t0004	31	25	9	16	12	19	7	18	6	16	15	16	25	29	19	65	122	35	42	19	12	15	13	22	9	21	8	21	20	20	24	16	21	33	91	30	-0.568181	-0.0295652	-0.922929	1.31658	-0.249107	0.289509	1.9904	7e-11	30.51	Eucgr.B03986.1	E.grandis	AT3G17205	UPL6
Csorokiniana1SL017783t0018	31	79	18	29	43	42	51	67	90	9	16	22	48	72	47	137	199	69	42	62	25	28	48	48	73	80	121	12	23	27	46	39	53	70	149	60	-0.055996	1.17576	1.08718	2.18722	-1.06667	0.165092	0.033376
Csorokiniana1SL009372t0004	31	73	27	56	36	43	26	39	28	25	32	58	52	79	53	108	62	53	42	58	37	55	40	48	37	46	37	34	45	73	50	43	60	55	46	46	0.0640498	0.009214	-0.177116	-0.0407329	0.154052	0.099216	0.290434	5e-133	49.36	48206	C.subellipsoidea	AT2G36840
Csorokiniana1SL007483t0001	31	77	41	50	12	15	2	7	2	26	21	19	7	9	7	7	2	5	43	61	56	49	13	17	3	8	3	36	30	23	7	5	7	3	1	4	-1.00766	-2.21853	-3.52412	-3.26744	-0.849664	-2.06054	-0.592985
Csorokiniana1SL003228t0002	31	52	18	68	82	77	30	43	36	12	6	13	41	69	25	37	27	16	43	41	25	66	92	87	42	50	49	16	8	16	39	38	28	19	20	14	1.18042	1.38174	0.390528	0.400263	-1.43185	-1.23053	-1.42212	1e-30	32.94	Vocar20005388m	V.carteri
Csorokiniana1SL001470t0002	31	117	52	67	45	35	3	14	8	11	14	14	34	46	21	76	60	56	42	92	71	65	50	40	4	16	11	14	20	18	33	25	24	39	45	49	-0.40183	0.657104	-2.71851	1.3554	-1.9841	-0.925168	2.08981	4e-179	49.55	56386	C.subellipsoidea	AT3G10740	ARAF,ARAF1,ASD1,ATASD1
Csorokiniana1SL004142t0006	31	49	20	24	23	18	8	26	17	24	17	19	31	46	22	45	50	30	43	38	28	23	25	20	12	31	23	33	23	23	30	25	24	23	37	26	-0.659031	-0.00732446	-0.729347	0.12089	-0.445829	0.205877	0.404408	9e-73	79.03	15006	C.subellipsoidea	AT2G06530	VPS2.1
Csorokiniana1SL009506t0001	31	140	49	152	109	58	63	97	63	66	37	74	52	145	38	103	54	48	42	111	67	149	122	66	91	115	85	90	52	94	50	80	43	53	40	42	0.612941	-0.452291	0.39799	-0.808826	0.0995834	-0.965649	-1.10723
Csorokiniana1SL012562t0001	31	39	14	80	83	80	67	93	104	8	5	10	11	22	10	103	78	49	42	30	19	78	92	90	96	110	141	11	6	12	10	12	11	53	58	42	1.50869	0.155833	1.92143	2.38618	-1.64229	-2.99515	-1.17754
Csorokiniana1SL005105t0013	31	86	41	60	40	82	2256	859	1847	34	57	62	3241	6962	1927	13539	8657	7113	43	68	56	59	44	93	3243	1019	2504	46	80	78	3117	3818	2192	6952	6488	6226	0.233415	5.48668	5.34049	6.59422	0.285512	5.53878	1.53923	6e-135	62.04	Thhalv10013803m	T.halophila	AT5G14780	FDH
Csorokiniana1SL001397t0011	31	49	17	31	24	27	19	32	33	25	27	37	54	85	41	119	95	59	42	39	23	30	26	31	27	38	44	34	38	46	51	46	47	61	71	51	-0.259443	0.292739	0.0720595	0.638122	0.180603	0.732785	0.746665	2e-29	37.91	AT5G09690.3	A.thaliana	AT5G09690	-
Csorokiniana1SL006337t0020	31	102	34	38	34	40	13	37	35	13	6	16	32	34	23	90	64	41	42	80	47	37	37	45	19	43	47	18	8	20	30	19	26	46	48	36	-0.497251	0.709907	-0.625811	1.49503	-1.87932	-0.67216	0.241521	8e-72	50	17252	C.subellipsoidea	AT4G20930
Csorokiniana1SL009341t0003	31	119	35	101	112	75	76	109	106	46	44	88	93	123	47	286	159	116	43	94	47	99	125	85	109	129	144	62	61	111	89	67	53	147	119	101	0.747703	-0.167967	1.05512	0.642528	0.356083	-0.559587	-0.0565064	4e-79	80.39	18132	C.subellipsoidea	AT1G13950	ATELF5A-1,EIF-5A,EIF5A,ELF5A-1
[truncated: 11,696 more rows]
[truncated: 17 more columns]

## Sheet: C1A
	DEG info.
[truncated: 166 more rows]

[truncated: 2 more sheets: C3A, C7A]
