# Supplementary material for: Transcriptional insights into Chlorella sp. ABC-001: a comparative study of carbon fixation and lipid synthesis under different CO2 conditions
Source: Biotechnol Biofuels Bioprod. 2023 Jul 15;16:113. doi: 10.1186/s13068-023-02358-4 (PMC10350272; doi:10.1186/s13068-023-02358-4)
Supplement: Supplementary file 3 — Additional file 3: Detailed information of transcriptome sequencing data. [file 13068_2023_2358_MOESM3_ESM.xlsx]

## Sheet: Raw-sequencing data
Raw sequencing data
File Name	Sample description	Num.of reads	Avg. length(bp)	Total length(bp)
TN1804R1690_1.fq	A1d_1	16383260	101	1654709260
TN1804R1690_2.fq		16383260	101	1654709260
TN1804R1691_1.fq	A1d_2	11640270	101	1175667270
TN1804R1691_2.fq		11640270	101	1175667270
TN1804R1692_1.fq	A1d_3	9998636	101	1009862236
TN1804R1692_2.fq		9998636	101	1009862236
TN1804R1696_1.fq	A3d_1	15687320	101	1584419320
TN1804R1696_2.fq		15687320	101	1584419320
TN1804R1697_1.fq	A3d_2	9973762	101	1007349962
TN1804R1697_2.fq		9973762	101	1007349962
TN1804R1698_1.fq	A3d_3	11197325	101	1130929825
TN1804R1698_2.fq		11197325	101	1130929825
TN1804R1702_1.fq	A7d_1	11192573	101	1130449873
TN1804R1702_2.fq		11192573	101	1130449873
TN1804R1703_1.fq	A7d_2	10975622	101	1108537822
TN1804R1703_2.fq		10975622	101	1108537822
TN1804R1704_1.fq	A7d_3	10576969	101	1068273869
TN1804R1704_2.fq		10576969	101	1068273869
TN1804R1693_1.fq	C1d_1	12182129	101	1230395029
TN1804R1693_2.fq		12182129	101	1230395029
TN1804R1694_1.fq	C1d_2	11567253	101	1168292553
TN1804R1694_2.fq		11567253	101	1168292553
TN1804R1695_1.fq	C1d_3	9617782	101	971395982
TN1804R1695_2.fq		9617782	101	971395982
TN1804R1699_1.fq	C3d_1	10600694	101	1070670094
TN1804R1699_2.fq		10600694	101	1070670094
TN1804R1700_1.fq	C3d_2	10022063	101	1012228363
TN1804R1700_2.fq		10022063	101	1012228363
TN1804R1701_1.fq	C3d_3	12558895	101	1268448395
TN1804R1701_2.fq		12558895	101	1268448395
TN1804R1705_1.fq	C7d_1	9848221	101	994670321
TN1804R1705_2.fq		9848221	101	994670321
TN1804R1706_1.fq	C7d_2	9197703	101	928968003
TN1804R1706_2.fq		9197703	101	928968003
TN1804R1707_1.fq	C7d_3	9734316	101	983165916
TN1804R1707_2.fq		9734316	101	983165916
Total	18ea	405909586	101	40996868186

## Sheet: Dynamic trim
After DynamicTrim (pre-processing)
File Name	description	reads	length(bp)	length(bp)	Raw(%)
TN1804R1690_1.fq	A1d_1	16383260	1465151985	89.43	0.8854
TN1804R1690_2.fq		16383260	1476545829	90.13	0.8923
TN1804R1691_1.fq	A1d_2	11640270	1057820432	90.88	0.8998
TN1804R1691_2.fq		11640270	1043006096	89.6	0.8872
TN1804R1692_1.fq	A1d_3	9998636	906439454	90.66	0.8976
TN1804R1692_2.fq		9998636	899419571	89.95	0.8906
TN1804R1696_1.fq	A3d_1	15687320	1422211630	90.66	0.8976
TN1804R1696_2.fq		15687320	1413265665	90.09	0.892
TN1804R1697_1.fq	A3d_2	9973762	904432120	90.68	0.8978
TN1804R1697_2.fq		9973762	894963551	89.73	0.8884
TN1804R1698_1.fq	A3d_3	11197325	1016687952	90.8	0.899
TN1804R1698_2.fq		11197325	1002583825	89.54	0.8865
TN1804R1702_1.fq	A7d_1	11192573	1007827074	90.04	0.8915
TN1804R1702_2.fq		11192573	998301606	89.19	0.8831
TN1804R1703_1.fq	A7d_2	10975622	991025031	90.29	0.894
TN1804R1703_2.fq		10975622	976573314	88.98	0.881
TN1804R1704_1.fq	A7d_3	10576969	958759976	90.65	0.8975
TN1804R1704_2.fq		10576969	943857634	89.24	0.8835
TN1804R1693_1.fq	C1d_1	12182129	1103870908	90.61	0.8972
TN1804R1693_2.fq		12182129	1096964596	90.05	0.8916
TN1804R1694_1.fq	C1d_2	11567253	1052821562	91.02	0.9012
TN1804R1694_2.fq		11567253	1037817291	89.72	0.8883
TN1804R1695_1.fq	C1d_3	9617782	869807017	90.44	0.8954
TN1804R1695_2.fq		9617782	863094973	89.74	0.8885
TN1804R1699_1.fq	C3d_1	10600694	961580370	90.71	0.8981
TN1804R1699_2.fq		10600694	954275925	90.02	0.8913

## Sheet: LengthSort
Statistics of after LengthSort
File Name	Sample description	Num.of reads	Total length(bp)	Avg. length(bp)	**Trimmed/ Raw(%)
TN1804R1690_1.fq	A1d_1	15517992	1440377500	92.82	0.8705
TN1804R1690_2.fq		15517992	1455394305	93.79	0.8795
TN1804R1691_1.fq	A1d_2	11067810	1038838496	93.86	0.8836
TN1804R1691_2.fq		11067810	1031252193	93.18	0.8772
TN1804R1692_1.fq	A1d_3	9525666	891463464	93.59	0.8828
TN1804R1692_2.fq		9525666	889231897	93.35	0.8805
TN1804R1696_1.fq	A3d_1	14882618	1398002115	93.94	0.8823
TN1804R1696_2.fq		14882618	1394591839	93.71	0.8802
TN1804R1697_1.fq	A3d_2	9494075	888749485	93.61	0.8823
TN1804R1697_2.fq		9494075	885116416	93.23	0.8787
TN1804R1698_1.fq	A3d_3	10639307	998308812	93.83	0.8827
TN1804R1698_2.fq		10639307	991441689	93.19	0.8767
TN1804R1702_1.fq	A7d_1	10621119	989078955	93.12	0.8749
TN1804R1702_2.fq		10621119	986285744	92.86	0.8725
TN1804R1703_1.fq	A7d_2	10404249	972053343	93.43	0.8769
TN1804R1703_2.fq		10404249	965059353	92.76	0.8706
TN1804R1704_1.fq	A7d_3	10033895	940228328	93.71	0.8801
TN1804R1704_2.fq		10033895	932888140	92.97	0.8733
TN1804R1693_1.fq	C1d_1	11607450	1085535516	93.52	0.8823
TN1804R1693_2.fq		11607450	1084797211	93.46	0.8817
TN1804R1694_1.fq	C1d_2	11006956	1034133666	93.95	0.8852
TN1804R1694_2.fq		11006956	1026806287	93.29	0.8789
TN1804R1695_1.fq	C1d_3	9150821	854851098	93.42	0.88
TN1804R1695_2.fq		9150821	853321635	93.25	0.8784
TN1804R1699_1.fq	C3d_1	10099854	945595283	93.62	0.8832
TN1804R1699_2.fq		10099854	943628003	93.43	0.8813
TN1804R1700_1.fq	C3d_2	9491116	886927280	93.45	0.8762
TN1804R1700_2.fq		9491116	877762570	92.48	0.8672
TN1804R1701_1.fq	C3d_3	11943833	1120924481	93.85	0.8837
TN1804R1701_2.fq		11943833	1112939385	93.18	0.8774
TN1804R1705_1.fq	C7d_1	9318876	863569532	92.67	0.8682
TN1804R1705_2.fq		9318876	862154603	92.52	0.8668
TN1804R1706_1.fq	C7d_2	8721674	812023400	93.1	0.8741
TN1804R1706_2.fq		8721674	809199843	92.78	0.8711
TN1804R1707_1.fq	C7d_3	9255054	859347335	92.85	0.8741
TN1804R1707_2.fq		9255054	861783705	93.11	0.8765
Total	18ea	385564730	35983662907	93.3	0.8775

## Sheet: Transcriptome assembly
*De novo transcriptome assembly
*Assembled transcripts with different k-mer value
Hash length (k-mer)	Num. of transcripts		Length (bp) of transcripts
		Total length	Min	Max	Aver.	N50
51	58581	95610178	165	23567	1632	2570
55	56275	88654494	200	23324	1575	2502
57	55101	85295895	172	23410	1547	2475
59	53833	81332291	194	23222	1510	2423
63	51481	73383729	200	22557	1425	2312
67	49101	65130484	200	22765	1326	2162
*Statstics of final assembled tramscripts
Hash length (k-mer)	Data	Num. of transcripts	Length (bp) of transcripts
			Sum. of bp	Min	Max	Aver.	N50
k-mer = 57	Total transcripts	46710	107745699	200	23415	2306	2847
	Representative transcripts	13225	22026193	200	23324	1665	2319
*Distribution of final assembled transcripts by length.
Length	Total transcripts	Representative transcripts
0 ~ 500	2936	2477
501 ~ 1000	5006	2376
1001 ~ 1500	7368	2291
1501 ~ 2000	8024	1964
2001 ~ 2500	6900	1465
2501 ~ 3000	5194	950
3001 ~ 3500	3535	596
3501 ~ 4000	2471	392
4001 ~ 4500	1665	237
4501 ~	3611	477
Total	46710	13225
